# Supplementary material for: Cytochrome P450-2D6: A novel biomarker in liver cancer health disparity
Source: PLoS One. 2021 Oct 1;16(10):e0257072. doi: 10.1371/journal.pone.0257072 (PMC8486079; doi:10.1371/journal.pone.0257072)
Supplement: S1 Table — (XLSX) [file pone.0257072.s001.xlsx]

## Sheet: Sheet 1
Samples	data_source	disease_state	tumor_type	tumor_tissue_site	histological_type	gender	race
Patient 1	TCGA	tumor	LIHC	Liver	Hepatocellular Carcinoma	MALE	WHITE
Patient 2	TCGA	tumor	LIHC	Liver	Hepatocellular Carcinoma	MALE	WHITE
Patient 3	TCGA	tumor	LIHC	Liver	Hepatocellular Carcinoma	FEMALE	WHITE
Patient 4	TCGA	tumor	LIHC	Liver	Hepatocellular Carcinoma	FEMALE	WHITE
Patient 5	TCGA	tumor	LIHC	Liver	Hepatocellular Carcinoma	MALE	WHITE
Patient 6	TCGA	tumor	LIHC	Liver	Hepatocellular Carcinoma	MALE	WHITE
Patient 7	TCGA	tumor	LIHC	Liver	Hepatocellular Carcinoma	FEMALE	WHITE
Patient 8	TCGA	tumor	LIHC	Liver	Hepatocellular Carcinoma	FEMALE	WHITE
Patient 9	TCGA	tumor	LIHC	Liver	Hepatocellular Carcinoma	MALE	WHITE
Patient 10	TCGA	tumor	LIHC	Liver	Hepatocellular Carcinoma	MALE	WHITE
Patient 11	TCGA	tumor	LIHC	Liver	Hepatocellular Carcinoma	FEMALE	WHITE
Patient 12	TCGA	tumor	LIHC	Liver	Hepatocellular Carcinoma	MALE	WHITE
Patient 13	TCGA	tumor	LIHC	Liver	Hepatocellular Carcinoma	FEMALE	WHITE
Patient 14	TCGA	tumor	LIHC	Liver	Hepatocellular Carcinoma	FEMALE	WHITE
Patient 15	TCGA	tumor	LIHC	Liver	Hepatocellular Carcinoma	FEMALE	WHITE
Patient 16	TCGA	tumor	LIHC	Liver	Hepatocellular Carcinoma	FEMALE	WHITE
Patient 17	TCGA	tumor	LIHC	Liver	Hepatocellular Carcinoma	MALE	WHITE
Patient 18	TCGA	tumor	LIHC	Liver	Hepatocellular Carcinoma	MALE	WHITE
Patient 19	TCGA	tumor	LIHC	Liver	Hepatocellular Carcinoma	MALE	WHITE
Patient 20	TCGA	tumor	LIHC	Liver	Hepatocellular Carcinoma	MALE	WHITE
Patient 21	TCGA	tumor	LIHC	Liver	Hepatocellular Carcinoma	MALE	WHITE
Patient 22	TCGA	tumor	LIHC	Liver	Hepatocellular Carcinoma	MALE	WHITE
Patient 23	TCGA	tumor	LIHC	Liver	Hepatocellular Carcinoma	FEMALE	WHITE
Patient 24	TCGA	tumor	LIHC	Liver	Hepatocellular Carcinoma	FEMALE	WHITE
Patient 25	TCGA	tumor	LIHC	Liver	Hepatocellular Carcinoma	FEMALE	WHITE
Patient 26	TCGA	tumor	LIHC	Liver	Hepatocellular Carcinoma	MALE	WHITE
Patient 27	TCGA	tumor	LIHC	Liver	Hepatocellular Carcinoma	FEMALE	WHITE
Patient 28	TCGA	tumor	LIHC	Liver	Hepatocellular Carcinoma	FEMALE	WHITE
Patient 29	TCGA	tumor	LIHC	Liver	Hepatocellular Carcinoma	MALE	WHITE
Patient 30	TCGA	tumor	LIHC	Liver	Hepatocellular Carcinoma	MALE	WHITE
Patient 31	TCGA	tumor	LIHC	Liver	Hepatocellular Carcinoma	MALE	WHITE
Patient 32	TCGA	tumor	LIHC	Liver	Hepatocellular Carcinoma	FEMALE	WHITE
Patient 33	TCGA	tumor	LIHC	Liver	Hepatocellular Carcinoma	MALE	WHITE
Patient 34	TCGA	tumor	LIHC	Liver	Hepatocellular Carcinoma	FEMALE	WHITE
Patient 35	TCGA	tumor	LIHC	Liver	Hepatocellular Carcinoma	MALE	WHITE
Patient 36	TCGA	tumor	LIHC	Liver	Hepatocellular Carcinoma	FEMALE	WHITE
Patient 37	TCGA	tumor	LIHC	Liver	Hepatocellular Carcinoma	FEMALE	WHITE
Patient 38	TCGA	tumor	LIHC	Liver	Hepatocellular Carcinoma	FEMALE	WHITE
Patient 39	TCGA	tumor	LIHC	Liver	Hepatocellular Carcinoma	FEMALE	WHITE
Patient 40	TCGA	tumor	LIHC	Liver	Hepatocellular Carcinoma	MALE	WHITE
Patient 41	TCGA	tumor	LIHC	Liver	Hepatocellular Carcinoma	MALE	WHITE
Patient 42	TCGA	tumor	LIHC	Liver	Hepatocellular Carcinoma	MALE	WHITE
Patient 43	TCGA	tumor	LIHC	Liver	Hepatocellular Carcinoma	FEMALE	WHITE
Patient 44	TCGA	tumor	LIHC	Liver	Hepatocellular Carcinoma	MALE	WHITE
Patient 45	TCGA	tumor	LIHC	Liver	Hepatocellular Carcinoma	MALE	WHITE
Patient 46	TCGA	tumor	LIHC	Liver	Hepatocellular Carcinoma	FEMALE	WHITE
Patient 47	TCGA	tumor	LIHC	Liver	Hepatocellular Carcinoma	MALE	WHITE
Patient 48	TCGA	tumor	LIHC	Liver	Hepatocellular Carcinoma	FEMALE	WHITE
Patient 49	TCGA	tumor	LIHC	Liver	Hepatocellular Carcinoma	MALE	WHITE
Patient 50	TCGA	tumor	LIHC	Liver	Hepatocellular Carcinoma	FEMALE	WHITE
Patient 51	TCGA	tumor	LIHC	Liver	Hepatocellular Carcinoma	MALE	WHITE
Patient 52	TCGA	tumor	LIHC	Liver	Hepatocellular Carcinoma	MALE	WHITE
Patient 53	TCGA	tumor	LIHC	Liver	Hepatocellular Carcinoma	FEMALE	WHITE
Patient 54	TCGA	tumor	LIHC	Liver	Hepatocellular Carcinoma	FEMALE	WHITE
Patient 55	TCGA	tumor	LIHC	Liver	Hepatocellular Carcinoma	MALE	WHITE
Patient 56	TCGA	tumor	LIHC	Liver	Hepatocellular Carcinoma	MALE	WHITE
Patient 57	TCGA	tumor	LIHC	Liver	Hepatocellular Carcinoma	FEMALE	WHITE
Patient 58	TCGA	tumor	LIHC	Liver	Hepatocellular Carcinoma	MALE	WHITE
Patient 59	TCGA	tumor	LIHC	Liver	Hepatocellular Carcinoma	MALE	WHITE
Patient 60	TCGA	tumor	LIHC	Liver	Hepatocellular Carcinoma	FEMALE	WHITE
Patient 61	TCGA	tumor	LIHC	Liver	Hepatocellular Carcinoma	FEMALE	WHITE
Patient 62	TCGA	tumor	LIHC	Liver	Hepatocellular Carcinoma	MALE	WHITE
Patient 63	TCGA	tumor	LIHC	Liver	Hepatocellular Carcinoma	FEMALE	WHITE
Patient 64	TCGA	tumor	LIHC	Liver	Hepatocellular Carcinoma	FEMALE	WHITE
Patient 65	TCGA	tumor	LIHC	Liver	Hepatocellular Carcinoma	FEMALE	WHITE
Patient 66	TCGA	tumor	LIHC	Liver	Hepatocellular Carcinoma	MALE	WHITE
Patient 67	TCGA	tumor	LIHC	Liver	Hepatocellular Carcinoma	FEMALE	WHITE
Patient 68	TCGA	tumor	LIHC	Liver	Hepatocellular Carcinoma	FEMALE	WHITE
Patient 69	TCGA	tumor	LIHC	Liver	Hepatocellular Carcinoma	MALE	WHITE
Patient 70	TCGA	tumor	LIHC	Liver	Hepatocellular Carcinoma	FEMALE	WHITE
Patient 71	TCGA	tumor	LIHC	Liver	Hepatocellular Carcinoma	FEMALE	WHITE
Patient 72	TCGA	tumor	LIHC	Liver	Fibrolamellar Carcinoma	MALE	WHITE
Patient 73	TCGA	tumor	LIHC	Liver	Hepatocellular Carcinoma	FEMALE	WHITE
Patient 74	TCGA	tumor	LIHC	Liver	Hepatocellular Carcinoma	FEMALE	WHITE
Patient 75	TCGA	tumor	LIHC	Liver	Hepatocellular Carcinoma	MALE	WHITE
Patient 76	TCGA	tumor	LIHC	Liver	Hepatocellular Carcinoma	MALE	WHITE
Patient 77	TCGA	tumor	LIHC	Liver	Hepatocellular Carcinoma	FEMALE	WHITE
Patient 78	TCGA	tumor	LIHC	Liver	Hepatocellular Carcinoma	MALE	WHITE
Patient 79	TCGA	tumor	LIHC	Liver	Hepatocellular Carcinoma	FEMALE	WHITE
Patient 80	TCGA	tumor	LIHC	Liver	Hepatocellular Carcinoma	FEMALE	WHITE
Patient 81	TCGA	tumor	LIHC	Liver	Hepatocellular Carcinoma	MALE	WHITE
Patient 82	TCGA	tumor	LIHC	Liver	Hepatocellular Carcinoma	FEMALE	WHITE
Patient 83	TCGA	tumor	LIHC	Liver	Hepatocellular Carcinoma	MALE	WHITE
Patient 84	TCGA	tumor	LIHC	Liver	Hepatocellular Carcinoma	MALE	WHITE
Patient 85	TCGA	tumor	LIHC	Liver	Hepatocellular Carcinoma	MALE	WHITE
Patient 86	TCGA	tumor	LIHC	Liver	Hepatocellular Carcinoma	FEMALE	WHITE
Patient 87	TCGA	tumor	LIHC	Liver	Hepatocellular Carcinoma	FEMALE	WHITE
Patient 88	TCGA	tumor	LIHC	Liver	Hepatocellular Carcinoma	MALE	WHITE
Patient 89	TCGA	tumor	LIHC	Liver	Hepatocellular Carcinoma	MALE	WHITE
Patient 90	TCGA	tumor	LIHC	Liver	Hepatocellular Carcinoma	FEMALE	WHITE
Patient 91	TCGA	tumor	LIHC	Liver	Hepatocellular Carcinoma	FEMALE	WHITE
Patient 92	TCGA	tumor	LIHC	Liver	Hepatocellular Carcinoma	FEMALE	WHITE
Patient 93	TCGA	tumor	LIHC	Liver	Hepatocellular Carcinoma	MALE	WHITE
Patient 94	TCGA	tumor	LIHC	Liver	Hepatocellular Carcinoma	FEMALE	WHITE
Patient 95	TCGA	tumor	LIHC	Liver	Hepatocellular Carcinoma	FEMALE	WHITE
Patient 96	TCGA	tumor	LIHC	Liver	Hepatocholangiocarcinoma (Mixed)	FEMALE	WHITE
Patient 97	TCGA	tumor	LIHC	Liver	Hepatocellular Carcinoma	MALE	WHITE
Patient 98	TCGA	tumor	LIHC	Liver	Hepatocellular Carcinoma	MALE	WHITE
Patient 99	TCGA	tumor	LIHC	Liver	Hepatocellular Carcinoma	FEMALE	WHITE
Patient 100	TCGA	tumor	LIHC	Liver	Hepatocellular Carcinoma	FEMALE	WHITE
Patient 101	TCGA	tumor	LIHC	Liver	Hepatocellular Carcinoma	MALE	WHITE
Patient 102	TCGA	tumor	LIHC	Liver	Hepatocellular Carcinoma	MALE	WHITE
Patient 103	TCGA	tumor	LIHC	Liver	Hepatocellular Carcinoma	MALE	WHITE
Patient 104	TCGA	tumor	LIHC	Liver	Hepatocellular Carcinoma	FEMALE	WHITE
Patient 105	TCGA	tumor	LIHC	Liver	Hepatocellular Carcinoma	MALE	WHITE
Patient 106	TCGA	tumor	LIHC	Liver	Hepatocellular Carcinoma	MALE	WHITE
Patient 107	TCGA	tumor	LIHC	Liver	Hepatocholangiocarcinoma (Mixed)	FEMALE	WHITE
Patient 108	TCGA	tumor	LIHC	Liver	Hepatocellular Carcinoma	FEMALE	WHITE
Patient 109	TCGA	tumor	LIHC	Liver	Hepatocellular Carcinoma	MALE	WHITE
Patient 110	TCGA	tumor	LIHC	Liver	Hepatocellular Carcinoma	FEMALE	WHITE
Patient 111	TCGA	tumor	LIHC	Liver	Hepatocellular Carcinoma	FEMALE	WHITE
Patient 112	TCGA	tumor	LIHC	Liver	Hepatocellular Carcinoma	FEMALE	WHITE
Patient 113	TCGA	tumor	LIHC	Liver	Hepatocellular Carcinoma	MALE	WHITE
Patient 114	TCGA	tumor	LIHC	Liver	Hepatocellular Carcinoma	MALE	WHITE
Patient 115	TCGA	tumor	LIHC	Liver	Hepatocellular Carcinoma	MALE	WHITE
Patient 116	TCGA	tumor	LIHC	Liver	Hepatocellular Carcinoma	FEMALE	WHITE
Patient 117	TCGA	tumor	LIHC	Liver	Hepatocellular Carcinoma	MALE	WHITE
Patient 118	TCGA	tumor	LIHC	Liver	Hepatocellular Carcinoma	MALE	WHITE
Patient 119	TCGA	tumor	LIHC	Liver	Hepatocellular Carcinoma	MALE	WHITE
Patient 120	TCGA	tumor	LIHC	Liver	Hepatocellular Carcinoma	MALE	WHITE
Patient 121	TCGA	tumor	LIHC	Liver	Hepatocellular Carcinoma	MALE	WHITE
Patient 122	TCGA	tumor	LIHC	Liver	Hepatocellular Carcinoma	MALE	WHITE
Patient 123	TCGA	tumor	LIHC	Liver	Hepatocellular Carcinoma	MALE	WHITE
Patient 124	TCGA	tumor	LIHC	Liver	Hepatocellular Carcinoma	MALE	WHITE
Patient 125	TCGA	tumor	LIHC	Liver	Hepatocellular Carcinoma	FEMALE	WHITE
Patient 126	TCGA	tumor	LIHC	Liver	Hepatocellular Carcinoma	MALE	WHITE
Patient 127	TCGA	tumor	LIHC	Liver	Hepatocellular Carcinoma	MALE	WHITE
Patient 128	TCGA	tumor	LIHC	Liver	Hepatocellular Carcinoma	MALE	WHITE
Patient 129	TCGA	tumor	LIHC	Liver	Hepatocellular Carcinoma	FEMALE	WHITE
Patient 130	TCGA	tumor	LIHC	Liver	Hepatocellular Carcinoma	FEMALE	WHITE
Patient 131	TCGA	tumor	LIHC	Liver	Hepatocellular Carcinoma	MALE	WHITE
Patient 132	TCGA	tumor	LIHC	Liver	Hepatocellular Carcinoma	FEMALE	WHITE
Patient 133	TCGA	tumor	LIHC	Liver	Hepatocellular Carcinoma	MALE	WHITE
Patient 134	TCGA	tumor	LIHC	Liver	Hepatocellular Carcinoma	FEMALE	WHITE
Patient 135	TCGA	tumor	LIHC	Liver	Hepatocellular Carcinoma	MALE	WHITE
Patient 136	TCGA	tumor	LIHC	Liver	Hepatocellular Carcinoma	MALE	WHITE
Patient 137	TCGA	tumor	LIHC	Liver	Hepatocellular Carcinoma	MALE	WHITE
Patient 138	TCGA	tumor	LIHC	Liver	Hepatocholangiocarcinoma (Mixed)	MALE	WHITE
Patient 139	TCGA	tumor	LIHC	Liver	Hepatocellular Carcinoma	MALE	WHITE
Patient 140	TCGA	tumor	LIHC	Liver	Hepatocholangiocarcinoma (Mixed)	MALE	WHITE
Patient 141	TCGA	tumor	LIHC	Liver	Hepatocellular Carcinoma	FEMALE	WHITE
Patient 142	TCGA	tumor	LIHC	Liver	Hepatocellular Carcinoma	FEMALE	WHITE
Patient 143	TCGA	tumor	LIHC	Liver	Hepatocellular Carcinoma	MALE	WHITE
Patient 144	TCGA	tumor	LIHC	Liver	Hepatocellular Carcinoma	MALE	WHITE
Patient 145	TCGA	tumor	LIHC	Liver	Hepatocellular Carcinoma	MALE	WHITE
Patient 146	TCGA	tumor	LIHC	Liver	Hepatocellular Carcinoma	MALE	WHITE
Patient 147	TCGA	tumor	LIHC	Liver	Hepatocellular Carcinoma	MALE	WHITE
Patient 148	TCGA	tumor	LIHC	Liver	Hepatocellular Carcinoma	MALE	WHITE
Patient 149	TCGA	tumor	LIHC	Liver	Hepatocellular Carcinoma	MALE	WHITE
Patient 150	TCGA	tumor	LIHC	Liver	Fibrolamellar Carcinoma	MALE	WHITE
Patient 151	TCGA	tumor	LIHC	Liver	Hepatocellular Carcinoma	MALE	WHITE
Patient 152	TCGA	tumor	LIHC	Liver	Hepatocellular Carcinoma	MALE	WHITE
Patient 153	TCGA	tumor	LIHC	Liver	Hepatocellular Carcinoma	FEMALE	WHITE
Patient 154	TCGA	tumor	LIHC	Liver	Hepatocellular Carcinoma	FEMALE	WHITE
Patient 155	TCGA	tumor	LIHC	Liver	Fibrolamellar Carcinoma	FEMALE	WHITE
Patient 156	TCGA	tumor	LIHC	Liver	Hepatocellular Carcinoma	MALE	WHITE
Patient 157	TCGA	tumor	LIHC	Liver	Hepatocellular Carcinoma	MALE	WHITE
Patient 158	TCGA	tumor	LIHC	Liver	Hepatocholangiocarcinoma (Mixed)	FEMALE	WHITE
Patient 159	TCGA	tumor	LIHC	Liver	Hepatocellular Carcinoma	MALE	WHITE
Patient 160	TCGA	tumor	LIHC	Liver	Hepatocellular Carcinoma	MALE	WHITE
Patient 161	TCGA	tumor	LIHC	Liver	Hepatocellular Carcinoma	MALE	WHITE
Patient 162	TCGA	tumor	LIHC	Liver	Hepatocellular Carcinoma	MALE	WHITE
Patient 163	TCGA	tumor	LIHC	Liver	Hepatocellular Carcinoma	FEMALE	WHITE
Patient 164	TCGA	tumor	LIHC	Liver	Hepatocellular Carcinoma	FEMALE	WHITE
Patient 165	TCGA	tumor	LIHC	Liver	Hepatocellular Carcinoma	FEMALE	WHITE
Patient 166	TCGA	tumor	LIHC	Liver	Hepatocellular Carcinoma	MALE	WHITE
Patient 167	TCGA	tumor	LIHC	Liver	Hepatocellular Carcinoma	FEMALE	WHITE
Patient 168	TCGA	tumor	LIHC	Liver	Hepatocellular Carcinoma	MALE	WHITE
Patient 169	TCGA	tumor	LIHC	Liver	Hepatocellular Carcinoma	FEMALE	WHITE
Patient 170	TCGA	tumor	LIHC	Liver	Hepatocellular Carcinoma	FEMALE	WHITE
Patient 171	TCGA	tumor	LIHC	Liver	Hepatocellular Carcinoma	FEMALE	WHITE
Patient 172	TCGA	tumor	LIHC	Liver	Hepatocellular Carcinoma	MALE	WHITE
Patient 173	TCGA	tumor	LIHC	Liver	Hepatocellular Carcinoma	MALE	WHITE
Patient 174	TCGA	tumor	LIHC	Liver	Hepatocellular Carcinoma	MALE	WHITE
Patient 175	TCGA	tumor	LIHC	Liver	Hepatocellular Carcinoma	MALE	WHITE
Patient 176	TCGA	tumor	LIHC	Liver	Hepatocellular Carcinoma	MALE	WHITE
Patient 177	TCGA	tumor	LIHC	Liver	Hepatocellular Carcinoma	FEMALE	WHITE
Patient 178	TCGA	tumor	LIHC	Liver	Hepatocellular Carcinoma	FEMALE	WHITE
Patient 179	TCGA	tumor	LIHC	Liver	Hepatocellular Carcinoma	MALE	WHITE
Patient 180	TCGA	tumor	LIHC	Liver	Hepatocellular Carcinoma	FEMALE	WHITE
Patient 181	TCGA	tumor	LIHC	Liver	Hepatocellular Carcinoma	MALE	WHITE
Patient 182	TCGA	tumor	LIHC	Liver	Hepatocellular Carcinoma	FEMALE	WHITE
Patient 183	TCGA	tumor	LIHC	Liver	Hepatocellular Carcinoma	MALE	WHITE
Patient 184	TCGA	tumor	LIHC	Liver	Hepatocellular Carcinoma	MALE	WHITE
Patient 185	TCGA	tumor	LIHC	Liver	Hepatocellular Carcinoma	MALE	WHITE
Patient 186	TCGA	tumor	LIHC	Liver	Hepatocellular Carcinoma	MALE	ASIAN
Patient 187	TCGA	tumor	LIHC	Liver	Hepatocholangiocarcinoma (Mixed)	MALE	ASIAN
Patient 188	TCGA	tumor	LIHC	Liver	Hepatocellular Carcinoma	MALE	ASIAN
Patient 189	TCGA	tumor	LIHC	Liver	Hepatocellular Carcinoma	MALE	ASIAN
Patient 190	TCGA	tumor	LIHC	Liver	Hepatocellular Carcinoma	FEMALE	ASIAN
Patient 191	TCGA	tumor	LIHC	Liver	Hepatocellular Carcinoma	FEMALE	ASIAN
Patient 192	TCGA	tumor	LIHC	Liver	Hepatocellular Carcinoma	MALE	ASIAN
Patient 193	TCGA	tumor	LIHC	Liver	Hepatocellular Carcinoma	MALE	ASIAN
Patient 194	TCGA	tumor	LIHC	Liver	Hepatocellular Carcinoma	MALE	ASIAN
Patient 195	TCGA	tumor	LIHC	Liver	Hepatocellular Carcinoma	MALE	ASIAN
Patient 196	TCGA	tumor	LIHC	Liver	Hepatocellular Carcinoma	FEMALE	ASIAN
Patient 197	TCGA	tumor	LIHC	Liver	Hepatocellular Carcinoma	MALE	ASIAN
Patient 198	TCGA	tumor	LIHC	Liver	Hepatocellular Carcinoma	MALE	ASIAN
Patient 199	TCGA	tumor	LIHC	Liver	Hepatocellular Carcinoma	MALE	ASIAN
Patient 200	TCGA	tumor	LIHC	Liver	Hepatocellular Carcinoma	MALE	ASIAN
Patient 201	TCGA	tumor	LIHC	Liver	Hepatocellular Carcinoma	MALE	ASIAN
Patient 202	TCGA	tumor	LIHC	Liver	Hepatocellular Carcinoma	MALE	ASIAN
Patient 203	TCGA	tumor	LIHC	Liver	Hepatocellular Carcinoma	MALE	ASIAN
Patient 204	TCGA	tumor	LIHC	Liver	Hepatocellular Carcinoma	MALE	ASIAN
Patient 205	TCGA	tumor	LIHC	Liver	Hepatocellular Carcinoma	MALE	ASIAN
Patient 206	TCGA	tumor	LIHC	Liver	Hepatocellular Carcinoma	MALE	ASIAN
Patient 207	TCGA	tumor	LIHC	Liver	Hepatocellular Carcinoma	MALE	ASIAN
Patient 208	TCGA	tumor	LIHC	Liver	Hepatocellular Carcinoma	MALE	ASIAN
Patient 209	TCGA	tumor	LIHC	Liver	Hepatocellular Carcinoma	MALE	ASIAN
Patient 210	TCGA	tumor	LIHC	Liver	Hepatocellular Carcinoma	MALE	ASIAN
Patient 211	TCGA	tumor	LIHC	Liver	Hepatocellular Carcinoma	MALE	ASIAN
Patient 212	TCGA	tumor	LIHC	Liver	Hepatocellular Carcinoma	MALE	ASIAN
Patient 213	TCGA	tumor	LIHC	Liver	Hepatocellular Carcinoma	MALE	ASIAN
Patient 214	TCGA	tumor	LIHC	Liver	Hepatocellular Carcinoma	MALE	ASIAN
Patient 215	TCGA	tumor	LIHC	Liver	Hepatocellular Carcinoma	FEMALE	ASIAN
Patient 216	TCGA	tumor	LIHC	Liver	Hepatocellular Carcinoma	FEMALE	ASIAN
Patient 217	TCGA	tumor	LIHC	Liver	Hepatocellular Carcinoma	MALE	ASIAN
Patient 218	TCGA	tumor	LIHC	Liver	Hepatocellular Carcinoma	FEMALE	ASIAN
Patient 219	TCGA	tumor	LIHC	Liver	Hepatocellular Carcinoma	MALE	ASIAN
Patient 220	TCGA	tumor	LIHC	Liver	Hepatocellular Carcinoma	MALE	ASIAN
Patient 221	TCGA	tumor	LIHC	Liver	Hepatocellular Carcinoma	MALE	ASIAN
Patient 222	TCGA	tumor	LIHC	Liver	Hepatocellular Carcinoma	MALE	ASIAN
Patient 223	TCGA	tumor	LIHC	Liver	Hepatocellular Carcinoma	MALE	ASIAN
Patient 224	TCGA	tumor	LIHC	Liver	Hepatocellular Carcinoma	MALE	ASIAN
Patient 225	TCGA	tumor	LIHC	Liver	Hepatocellular Carcinoma	MALE	ASIAN
Patient 226	TCGA	tumor	LIHC	Liver	Hepatocellular Carcinoma	MALE	ASIAN
Patient 227	TCGA	tumor	LIHC	Liver	Hepatocellular Carcinoma	MALE	ASIAN
Patient 228	TCGA	tumor	LIHC	Liver	Hepatocellular Carcinoma	MALE	ASIAN
Patient 229	TCGA	tumor	LIHC	Liver	Hepatocellular Carcinoma	MALE	ASIAN
Patient 230	TCGA	tumor	LIHC	Liver	Hepatocellular Carcinoma	MALE	ASIAN
Patient 231	TCGA	tumor	LIHC	Liver	Hepatocellular Carcinoma	FEMALE	ASIAN
Patient 232	TCGA	tumor	LIHC	Liver	Hepatocellular Carcinoma	MALE	ASIAN
Patient 233	TCGA	tumor	LIHC	Liver	Hepatocellular Carcinoma	MALE	ASIAN
Patient 234	TCGA	tumor	LIHC	Liver	Hepatocellular Carcinoma	MALE	ASIAN
Patient 235	TCGA	tumor	LIHC	Liver	Hepatocellular Carcinoma	MALE	ASIAN
Patient 236	TCGA	tumor	LIHC	Liver	Hepatocellular Carcinoma	MALE	ASIAN
Patient 237	TCGA	tumor	LIHC	Liver	Hepatocellular Carcinoma	MALE	ASIAN
Patient 238	TCGA	tumor	LIHC	Liver	Hepatocellular Carcinoma	MALE	ASIAN
Patient 239	TCGA	tumor	LIHC	Liver	Hepatocellular Carcinoma	MALE	ASIAN
Patient 240	TCGA	tumor	LIHC	Liver	Hepatocellular Carcinoma	MALE	ASIAN
Patient 241	TCGA	tumor	LIHC	Liver	Hepatocellular Carcinoma	FEMALE	ASIAN
Patient 242	TCGA	tumor	LIHC	Liver	Hepatocellular Carcinoma	MALE	ASIAN
Patient 243	TCGA	tumor	LIHC	Liver	Hepatocellular Carcinoma	MALE	ASIAN
Patient 244	TCGA	tumor	LIHC	Liver	Hepatocellular Carcinoma	MALE	ASIAN
Patient 245	TCGA	tumor	LIHC	Liver	Hepatocellular Carcinoma	MALE	ASIAN
Patient 246	TCGA	tumor	LIHC	Liver	Hepatocellular Carcinoma	MALE	ASIAN
Patient 247	TCGA	tumor	LIHC	Liver	Hepatocellular Carcinoma	FEMALE	ASIAN
Patient 248	TCGA	tumor	LIHC	Liver	Hepatocellular Carcinoma	MALE	ASIAN
Patient 249	TCGA	tumor	LIHC	Liver	Hepatocellular Carcinoma	MALE	ASIAN
Patient 250	TCGA	tumor	LIHC	Liver	Hepatocellular Carcinoma	MALE	ASIAN
Patient 251	TCGA	tumor	LIHC	Liver	Hepatocellular Carcinoma	MALE	ASIAN
Patient 252	TCGA	tumor	LIHC	Liver	Hepatocellular Carcinoma	MALE	ASIAN
Patient 253	TCGA	tumor	LIHC	Liver	Hepatocellular Carcinoma	FEMALE	ASIAN
Patient 254	TCGA	tumor	LIHC	Liver	Hepatocellular Carcinoma	FEMALE	ASIAN
Patient 255	TCGA	tumor	LIHC	Liver	Hepatocellular Carcinoma	FEMALE	ASIAN
Patient 256	TCGA	tumor	LIHC	Liver	Hepatocellular Carcinoma	MALE	ASIAN
Patient 257	TCGA	tumor	LIHC	Liver	Hepatocellular Carcinoma	MALE	ASIAN
Patient 258	TCGA	tumor	LIHC	Liver	Hepatocellular Carcinoma	MALE	ASIAN
Patient 259	TCGA	tumor	LIHC	Liver	Hepatocellular Carcinoma	MALE	ASIAN
Patient 260	TCGA	tumor	LIHC	Liver	Hepatocellular Carcinoma	FEMALE	ASIAN
Patient 261	TCGA	tumor	LIHC	Liver	Hepatocellular Carcinoma	FEMALE	ASIAN
Patient 262	TCGA	tumor	LIHC	Liver	Hepatocellular Carcinoma	MALE	ASIAN
Patient 263	TCGA	tumor	LIHC	Liver	Hepatocellular Carcinoma	MALE	ASIAN
Patient 264	TCGA	tumor	LIHC	Liver	Hepatocellular Carcinoma	MALE	ASIAN
Patient 265	TCGA	tumor	LIHC	Liver	Hepatocellular Carcinoma	FEMALE	ASIAN
Patient 266	TCGA	tumor	LIHC	Liver	Hepatocellular Carcinoma	MALE	ASIAN
Patient 267	TCGA	tumor	LIHC	Liver	Hepatocellular Carcinoma	FEMALE	ASIAN
Patient 268	TCGA	tumor	LIHC	Liver	Hepatocellular Carcinoma	FEMALE	ASIAN
Patient 269	TCGA	tumor	LIHC	Liver	Hepatocellular Carcinoma	FEMALE	ASIAN
Patient 270	TCGA	tumor	LIHC	Liver	Hepatocellular Carcinoma	MALE	ASIAN
Patient 271	TCGA	tumor	LIHC	Liver	Hepatocellular Carcinoma	MALE	ASIAN
Patient 272	TCGA	tumor	LIHC	Liver	Hepatocellular Carcinoma	MALE	ASIAN
Patient 273	TCGA	tumor	LIHC	Liver	Hepatocellular Carcinoma	MALE	ASIAN
Patient 274	TCGA	tumor	LIHC	Liver	Hepatocellular Carcinoma	MALE	ASIAN
Patient 275	TCGA	tumor	LIHC	Liver	Hepatocellular Carcinoma	MALE	ASIAN
Patient 276	TCGA	tumor	LIHC	Liver	Hepatocellular Carcinoma	MALE	ASIAN
Patient 277	TCGA	tumor	LIHC	Liver	Hepatocellular Carcinoma	MALE	ASIAN
Patient 278	TCGA	tumor	LIHC	Liver	Hepatocellular Carcinoma	MALE	ASIAN
Patient 279	TCGA	tumor	LIHC	Liver	Hepatocellular Carcinoma	MALE	ASIAN
Patient 280	TCGA	tumor	LIHC	Liver	Hepatocellular Carcinoma	MALE	ASIAN
Patient 281	TCGA	tumor	LIHC	Liver	Hepatocellular Carcinoma	FEMALE	ASIAN
Patient 282	TCGA	tumor	LIHC	Liver	Hepatocellular Carcinoma	FEMALE	ASIAN
Patient 283	TCGA	tumor	LIHC	Liver	Hepatocellular Carcinoma	MALE	ASIAN
Patient 284	TCGA	tumor	LIHC	Liver	Hepatocellular Carcinoma	MALE	ASIAN
Patient 285	TCGA	tumor	LIHC	Liver	Hepatocellular Carcinoma	MALE	ASIAN
Patient 286	TCGA	tumor	LIHC	Liver	Hepatocellular Carcinoma	FEMALE	ASIAN
Patient 287	TCGA	tumor	LIHC	Liver	Hepatocellular Carcinoma	FEMALE	ASIAN
Patient 288	TCGA	tumor	LIHC	Liver	Hepatocellular Carcinoma	MALE	ASIAN
Patient 289	TCGA	tumor	LIHC	Liver	Hepatocellular Carcinoma	MALE	ASIAN
Patient 290	TCGA	tumor	LIHC	Liver	Hepatocellular Carcinoma	MALE	ASIAN
Patient 291	TCGA	tumor	LIHC	Liver	Hepatocellular Carcinoma	MALE	ASIAN
Patient 292	TCGA	tumor	LIHC	Liver	Hepatocellular Carcinoma	MALE	ASIAN
Patient 293	TCGA	tumor	LIHC	Liver	Hepatocellular Carcinoma	MALE	ASIAN
Patient 294	TCGA	tumor	LIHC	Liver	Hepatocellular Carcinoma	FEMALE	ASIAN
Patient 295	TCGA	tumor	LIHC	Liver	Hepatocellular Carcinoma	MALE	ASIAN
Patient 296	TCGA	tumor	LIHC	Liver	Hepatocellular Carcinoma	MALE	ASIAN
Patient 297	TCGA	tumor	LIHC	Liver	Hepatocellular Carcinoma	MALE	ASIAN
Patient 298	TCGA	tumor	LIHC	Liver	Hepatocellular Carcinoma	MALE	ASIAN
Patient 299	TCGA	tumor	LIHC	Liver	Hepatocellular Carcinoma	MALE	ASIAN
Patient 300	TCGA	tumor	LIHC	Liver	Hepatocellular Carcinoma	MALE	ASIAN
Patient 301	TCGA	tumor	LIHC	Liver	Hepatocellular Carcinoma	MALE	ASIAN
Patient 302	TCGA	tumor	LIHC	Liver	Hepatocellular Carcinoma	MALE	ASIAN
Patient 303	TCGA	tumor	LIHC	Liver	Hepatocellular Carcinoma	MALE	ASIAN
Patient 304	TCGA	tumor	LIHC	Liver	Hepatocellular Carcinoma	MALE	ASIAN
Patient 305	TCGA	tumor	LIHC	Liver	Hepatocellular Carcinoma	MALE	ASIAN
Patient 306	TCGA	tumor	LIHC	Liver	Hepatocellular Carcinoma	MALE	ASIAN
Patient 307	TCGA	tumor	LIHC	Liver	Hepatocellular Carcinoma	MALE	ASIAN
Patient 308	TCGA	tumor	LIHC	Liver	Hepatocellular Carcinoma	MALE	ASIAN
Patient 309	TCGA	tumor	LIHC	Liver	Hepatocellular Carcinoma	MALE	ASIAN
Patient 310	TCGA	tumor	LIHC	Liver	Hepatocellular Carcinoma	MALE	ASIAN
Patient 311	TCGA	tumor	LIHC	Liver	Hepatocellular Carcinoma	MALE	ASIAN
Patient 312	TCGA	tumor	LIHC	Liver	Hepatocellular Carcinoma	MALE	ASIAN
Patient 313	TCGA	tumor	LIHC	Liver	Hepatocellular Carcinoma	MALE	ASIAN
Patient 314	TCGA	tumor	LIHC	Liver	Hepatocellular Carcinoma	FEMALE	ASIAN
Patient 315	TCGA	tumor	LIHC	Liver	Hepatocellular Carcinoma	MALE	ASIAN
Patient 316	TCGA	tumor	LIHC	Liver	Hepatocellular Carcinoma	FEMALE	ASIAN
Patient 317	TCGA	tumor	LIHC	Liver	Hepatocellular Carcinoma	FEMALE	ASIAN
Patient 318	TCGA	tumor	LIHC	Liver	Hepatocellular Carcinoma	FEMALE	ASIAN
Patient 319	TCGA	tumor	LIHC	Liver	Hepatocellular Carcinoma	MALE	ASIAN
Patient 320	TCGA	tumor	LIHC	Liver	Hepatocellular Carcinoma	MALE	ASIAN
Patient 321	TCGA	tumor	LIHC	Liver	Hepatocellular Carcinoma	FEMALE	ASIAN
Patient 322	TCGA	tumor	LIHC	Liver	Hepatocellular Carcinoma	FEMALE	ASIAN
Patient 323	TCGA	tumor	LIHC	Liver	Hepatocellular Carcinoma	FEMALE	ASIAN
Patient 324	TCGA	tumor	LIHC	Liver	Hepatocellular Carcinoma	FEMALE	ASIAN
Patient 325	TCGA	tumor	LIHC	Liver	Hepatocholangiocarcinoma (Mixed)	MALE	ASIAN
Patient 326	TCGA	tumor	LIHC	Liver	Hepatocellular Carcinoma	FEMALE	ASIAN
Patient 327	TCGA	tumor	LIHC	Liver	Hepatocellular Carcinoma	MALE	ASIAN
Patient 328	TCGA	tumor	LIHC	Liver	Hepatocellular Carcinoma	FEMALE	ASIAN
Patient 329	TCGA	tumor	LIHC	Liver	Hepatocellular Carcinoma	MALE	ASIAN
Patient 330	TCGA	tumor	LIHC	Liver	Hepatocellular Carcinoma	MALE	ASIAN
Patient 331	TCGA	tumor	LIHC	Liver	Hepatocellular Carcinoma	MALE	ASIAN
Patient 332	TCGA	tumor	LIHC	Liver	Hepatocellular Carcinoma	MALE	ASIAN
Patient 333	TCGA	tumor	LIHC	Liver	Hepatocellular Carcinoma	MALE	ASIAN
Patient 334	TCGA	tumor	LIHC	Liver	Hepatocellular Carcinoma	MALE	ASIAN
Patient 335	TCGA	tumor	LIHC	Liver	Hepatocellular Carcinoma	MALE	ASIAN
Patient 336	TCGA	tumor	LIHC	Liver	Hepatocellular Carcinoma	MALE	ASIAN
Patient 337	TCGA	tumor	LIHC	Liver	Hepatocellular Carcinoma	MALE	ASIAN
Patient 338	TCGA	tumor	LIHC	Liver	Hepatocellular Carcinoma	FEMALE	ASIAN
Patient 339	TCGA	tumor	LIHC	Liver	Hepatocellular Carcinoma	MALE	ASIAN
Patient 340	TCGA	tumor	LIHC	Liver	Hepatocellular Carcinoma	MALE	ASIAN
Patient 341	TCGA	tumor	LIHC	Liver	Hepatocellular Carcinoma	MALE	ASIAN
Patient 342	TCGA	tumor	LIHC	Liver	Hepatocellular Carcinoma	MALE	ASIAN
Patient 343	TCGA	tumor	LIHC	Liver	Hepatocellular Carcinoma	MALE	ASIAN
Patient 344	TCGA	tumor	LIHC	Liver	Hepatocellular Carcinoma	MALE	ASIAN
