# Supplementary material for: Cytochrome P450-2D6: A novel biomarker in liver cancer health disparity
Source: PLoS One. 2021 Oct 1;16(10):e0257072. doi: 10.1371/journal.pone.0257072 (PMC8486079; doi:10.1371/journal.pone.0257072)
Supplement: S2 Table — Results from all methods (DESeq2, edgeR, limma, and Superdelta2) are displayed. (XLSX) [file pone.0257072.s002.xlsx]

## Sheet: DEseq2_DE Genes
GeneID	baseMean	logFC	lfcSE	stat	pvalue	padj
CIDEA	14.38	-5.33	0.58	9.17	4.52e-20	1.1e-16
LGALS14	12.24	5.28	0.83	-6.35	2.14e-10	4.75e-08
MT1B	35.43	5.27	0.88	-5.98	2.26e-09	3.26e-07
ARHGAP36	7.12	-4.09	0.9	4.57	4.91e-06	0.000143
CLPS	3.99	3.87	1.07	-3.63	0.000281	0.00299
PCSK1	33.54	-3.79	0.33	11.42	3.16e-30	6.18e-26
UTS2	13.11	3.53	0.31	-11.33	9.54e-30	9.33e-26
CPA2	9.33	3.47	0.57	-6.1	1.05e-09	1.63e-07
TNNI3	15.16	3.37	0.45	-7.43	1.11e-13	6.41e-11
OR4N4	1.11	-3.2	0.91	3.52	0.000437	0.00416
SST	2.07	3.19	0.77	-4.16	3.12e-05	0.000585
TLX3	0.96	3.04	0.85	-3.57	0.000354	0.00356
CPA1	8.76	3.02	0.51	-5.93	3.01e-09	4.13e-07
MAGEA4	7.52	3.01	0.72	-4.19	2.76e-05	0.000537
KRT1	3.96	-3.01	0.39	7.69	1.48e-14	1.26e-11
AVPR1A	221.16	-2.9	0.29	10.12	4.36e-24	1.71e-20
CT47A1	3.13	-2.85	1.09	2.6	0.0093	0.0402
FTHL17	1.33	-2.81	0.91	3.09	0.00199	0.0129
SLC6A14	11.04	2.76	0.48	-5.77	7.92e-09	9.33e-07
HNRNPCL1	3.67	-2.76	0.9	3.07	0.00213	0.0136
REG3G	4.31	2.76	0.82	-3.34	0.000832	0.00676
TMEM163	134.1	-2.74	0.29	9.5	2.02e-21	6.59e-18
MUC6	211.15	-2.72	0.32	8.5	1.86e-17	3.03e-14
LINC00602	0.96	-2.7	0.76	3.54	0.000405	0.00391
SEZ6	175.52	2.7	0.37	-7.31	2.71e-13	1.43e-10
LGI1	3.24	-2.67	0.43	6.24	4.42e-10	8.32e-08
CKMT2	51.78	-2.62	0.31	8.58	9.18e-18	1.63e-14
ZNF295-AS1	4.75	-2.61	0.36	7.31	2.64e-13	1.43e-10
INS-IGF2	409.96	-2.6	0.4	6.48	9.06e-11	2.3e-08
ADIPOQ	1.97	-2.58	0.64	4.06	5e-05	0.00084
CHGA	29.55	2.57	0.39	-6.56	5.28e-11	1.61e-08
TPSG1	13.14	-2.5	0.31	8.04	9.31e-16	1.07e-12
KLK11	4.9	-2.48	0.43	5.72	1.04e-08	1.16e-06
CHIT1	77.46	-2.48	0.26	9.43	4.23e-21	1.18e-17
PTF1A	2.26	2.44	0.65	-3.76	0.000169	0.00206
AKAIN1	6.98	-2.43	0.29	8.28	1.23e-16	1.6e-13
TCERG1L	2.86	2.43	0.42	-5.77	8.16e-09	9.56e-07
WT1-AS	10.88	2.43	0.45	-5.43	5.51e-08	4.63e-06
RETNLB	0.81	-2.4	0.59	4.04	5.28e-05	0.000876
CLVS2	4.51	2.4	0.74	-3.26	0.00112	0.00844
CADPS	23.99	2.39	0.36	-6.73	1.64e-11	6.06e-09
HBE1	5.21	-2.38	0.47	5.01	5.35e-07	2.83e-05
PADI1	45.85	-2.34	0.37	6.34	2.23e-10	4.85e-08
RBPJL	0.81	2.33	0.8	-2.92	0.00352	0.0196
ANKFN1	38.18	-2.3	0.73	3.15	0.00163	0.0111
TLX2	2.58	2.29	0.4	-5.77	7.77e-09	9.26e-07
SYT9	58.27	-2.29	0.42	5.38	7.44e-08	5.94e-06
DMBT1	36.42	2.26	0.34	-6.54	5.97e-11	1.77e-08
CT45A1	10.06	-2.24	0.79	2.84	0.00451	0.0236
SCGB1A1	1.44	-2.23	0.84	2.66	0.00771	0.035
LEP	2.39	-2.23	0.38	5.83	5.43e-09	6.72e-07
FGF23	2.1	-2.21	0.54	4.11	3.92e-05	0.000696
TRIM60	0.87	-2.19	0.87	2.53	0.0115	0.0473
XKR9	96.61	-2.17	0.21	10.33	5.31e-25	2.6e-21
CACNG4	277.63	2.16	0.33	-6.6	4.25e-11	1.34e-08
XKR3	2.45	-2.16	0.42	5.19	2.09e-07	1.33e-05
AIRE	1.69	2.15	0.36	-5.93	3.02e-09	4.13e-07
CBLN4	68.71	-2.15	0.32	6.79	1.11e-11	4.25e-09
MS4A10	5.1	-2.14	0.5	4.31	1.6e-05	0.00035
PZP	118.3	-2.14	0.31	6.95	3.69e-12	1.54e-09
SPATA31C1	1.35	-2.13	0.47	4.52	6.12e-06	0.000169
ASCL1	83.87	-2.12	0.36	5.89	3.85e-09	5.06e-07
PPY2P	1.76	2.12	0.67	-3.17	0.00151	0.0105
RIPPLY2	2.96	2.1	0.66	-3.19	0.00141	0.01
CRISP3	27.9	-2.09	0.44	4.76	1.95e-06	7.22e-05
CDH17	27.19	-2.08	0.36	5.82	5.79e-09	7.13e-07
ANGPTL7	8.22	-2.04	0.58	3.54	0.000402	0.00389
PSG4	1.47	-2.04	0.41	4.94	7.66e-07	3.74e-05
PPBP	3.76	-2.04	0.29	6.98	2.99e-12	1.3e-09
NELL1	1.72	-2.03	0.71	2.86	0.00422	0.0226
LINC00473	5.72	-2.03	0.37	5.52	3.33e-08	3.13e-06
TEX37	3.49	-2.02	0.68	2.96	0.00312	0.018
OLAH	2.4	-2	0.32	6.22	5.03e-10	9.28e-08
C9orf57	8.64	-2	0.32	6.17	6.67e-10	1.15e-07
GABRA2	20.64	1.97	0.65	-3.02	0.00253	0.0154
TMEM252	14.8	-1.96	0.54	3.62	0.0003	0.00313
SEPT14	3.94	1.96	0.68	-2.88	0.00399	0.0217
KIRREL3	4.29	1.95	0.29	-6.7	2.12e-11	7.41e-09
PHF21B	1.14	1.94	0.52	-3.7	0.000212	0.00245
GRIN3B	1.82	1.91	0.32	-5.97	2.36e-09	3.37e-07
KRT6C	20.14	1.91	0.43	-4.4	1.1e-05	0.000261
SP8	13.88	1.9	0.48	-3.95	7.95e-05	0.00119
P2RX2	5.59	-1.9	0.4	4.76	1.93e-06	7.17e-05
FLJ42393	2.08	1.9	0.27	-6.99	2.66e-12	1.2e-09
MS4A8	6.61	1.9	0.5	-3.8	0.000147	0.00188
CPA6	13.87	1.89	0.35	-5.36	8.14e-08	6.4e-06
PEBP4	13.64	-1.89	0.4	4.72	2.33e-06	8.32e-05
OR7C1	0.77	1.89	0.65	-2.92	0.00349	0.0195
C10orf90	10.77	-1.88	0.42	4.47	7.93e-06	0.000204
CWH43	2.89	-1.88	0.38	4.9	9.68e-07	4.36e-05
TRIM63	3.15	-1.88	0.35	5.3	1.13e-07	8.36e-06
CHST8	13.73	-1.88	0.3	6.27	3.54e-10	7e-08
UBE2DNL	0.81	-1.87	0.67	2.78	0.00543	0.0271
POTEG	0.57	-1.87	0.72	2.61	0.00911	0.0396
CTSE	50.5	1.87	0.34	-5.46	4.83e-08	4.22e-06
ZNF280A	1.91	1.87	0.47	-4.01	6.03e-05	0.000971
CLPSL2	1.18	1.87	0.57	-3.29	0.000986	0.00768
RETN	1.87	1.86	0.39	-4.8	1.58e-06	6.2e-05
TFF1	25.91	-1.86	0.45	4.13	3.62e-05	0.000655
POPDC3	46.04	1.85	0.46	-4	6.24e-05	0.000997
MUC2	2.94	-1.85	0.51	3.64	0.000269	0.00291
SLC9A3	84.48	1.85	0.32	-5.8	6.76e-09	8.17e-07
GYPA	0.68	-1.85	0.65	2.84	0.00456	0.0238
CALML3	18.23	-1.84	0.28	6.54	6.08e-11	1.77e-08
HNRNPCL2	2.56	-1.84	0.27	6.71	1.93e-11	6.99e-09
UNC5D	4.64	-1.84	0.53	3.45	0.000554	0.00499
CDH7	0.96	-1.83	0.57	3.22	0.00127	0.00926
CYP1A1	2804.74	-1.83	0.33	5.53	3.26e-08	3.1e-06
SYT5	8.61	1.83	0.27	-6.65	2.99e-11	1e-08
CYP2D6	18262.9	1.82	0.17	-10.71	8.67e-27	5.66e-23
ZNF679	1.83	-1.81	0.72	2.51	0.0122	0.0494
FBLL1	82.55	1.8	0.24	-7.46	8.95e-14	5.65e-11
CYP1A2	3739.68	-1.8	0.37	4.91	9.22e-07	4.2e-05
OPN4	1.45	-1.79	0.34	5.22	1.78e-07	1.19e-05
CALN1	2.42	-1.79	0.4	4.49	6.97e-06	0.000186
KCNJ16	39	-1.77	0.36	4.97	6.63e-07	3.35e-05
SERPINB4	1.58	-1.76	0.64	2.74	0.00622	0.0302
SAA2	19627.9	-1.76	0.3	5.85	4.87e-09	6.15e-07
DKFZP434K028	1.19	-1.75	0.28	6.21	5.45e-10	9.96e-08
ZPLD1	35.99	-1.74	0.39	4.4	1.09e-05	0.000261
CHRM2	1.17	-1.73	0.56	3.1	0.00195	0.0127
WT1	25.4	1.72	0.36	-4.85	1.25e-06	5.15e-05
TFAP2C	14.44	1.72	0.35	-4.93	8.26e-07	3.92e-05
GPR50	0.89	1.72	0.65	-2.65	0.00797	0.0359
NPPB	3	1.72	0.41	-4.2	2.71e-05	0.000528
FOXE1	3.36	1.72	0.44	-3.88	0.000106	0.00149
GDF1	8.94	1.72	0.37	-4.64	3.5e-06	0.000111
IL6	21.76	-1.72	0.23	7.51	6.05e-14	4.22e-11
LY6E-DT	10.23	1.72	0.28	-6.2	5.66e-10	1e-07
RHOXF2B	27.86	-1.71	0.63	2.74	0.00623	0.0302
KRT17P5	3.29	-1.71	0.3	5.75	8.68e-09	9.93e-07
FAM182A	1.94	-1.71	0.38	4.55	5.35e-06	0.000152
OR51B4	0.56	-1.71	0.59	2.89	0.0038	0.0209
CACNA1B	2.16	1.7	0.38	-4.49	6.98e-06	0.000186
PDE1C	6.34	-1.7	0.23	7.47	7.98e-14	5.35e-11
PAK3	11.79	-1.7	0.39	4.37	1.26e-05	0.000289
COL2A1	333.86	1.69	0.47	-3.6	0.00032	0.0033
CNDP1	330.48	-1.68	0.32	5.21	1.85e-07	1.23e-05
SLC39A4	1001.04	1.68	0.22	-7.51	5.95e-14	4.22e-11
PNPLA5	2.32	-1.68	0.4	4.18	2.93e-05	0.000559
KRTAP5-2	12.27	-1.68	0.32	5.31	1.07e-07	8.05e-06
KRT20	25.98	-1.68	0.43	3.92	8.98e-05	0.0013
LINC01257	1.25	-1.68	0.56	3	0.00268	0.0161
GP2	149.04	-1.67	0.5	3.32	0.000889	0.0071
CMA1	4.59	-1.67	0.38	4.44	9.04e-06	0.000227
BMP10	1.53	-1.67	0.63	2.65	0.00805	0.0361
PNMA5	40.87	-1.67	0.39	4.26	2.03e-05	0.000422
LOC283856	5.51	-1.67	0.31	5.44	5.35e-08	4.55e-06
DLK1	4365.79	1.66	0.55	-3.03	0.00248	0.0151
SLC3A1	766.07	-1.66	0.29	5.71	1.15e-08	1.26e-06
TCL1A	12.65	1.66	0.26	-6.32	2.63e-10	5.52e-08
PAGE1	23.23	1.66	0.63	-2.62	0.0089	0.0389
CDR1	2.43	1.66	0.44	-3.77	0.000165	0.00203
PAPPA2	116.36	-1.65	0.31	5.35	8.85e-08	6.84e-06
HBD	2.76	-1.64	0.42	3.93	8.49e-05	0.00125
CD19	20.45	1.63	0.29	-5.67	1.41e-08	1.49e-06
BEX1	115.18	1.62	0.36	-4.55	5.34e-06	0.000152
DLX5	14.17	1.62	0.31	-5.31	1.12e-07	8.32e-06
PVALEF	1.54	1.62	0.57	-2.85	0.00432	0.023
FRMD3	37.98	-1.61	0.22	7.34	2.21e-13	1.24e-10
PRDM13	0.41	1.61	0.59	-2.72	0.00645	0.0309
SLC16A14	241.31	-1.61	0.19	8.63	5.94e-18	1.29e-14
SLC7A10	55.84	1.6	0.37	-4.32	1.56e-05	0.000344
MYEOV	65.61	-1.6	0.29	5.46	4.79e-08	4.22e-06
CELA3A	1.72	-1.6	0.56	2.84	0.00447	0.0235
LY6D	2.99	-1.59	0.54	2.94	0.00333	0.0189
FAM178B	49.06	-1.59	0.44	3.63	0.000278	0.00297
BASP1-AS1	0.48	-1.58	0.62	2.55	0.0109	0.0453
OVOL1	59.54	1.58	0.34	-4.64	3.49e-06	0.000111
SFTPB	1.77	-1.57	0.34	4.63	3.64e-06	0.000114
TRIM9	89.35	-1.56	0.26	6.07	1.27e-09	1.94e-07
MAGEC3	2.17	-1.56	0.53	2.92	0.00345	0.0194
USP32P1	123.79	-1.56	0.19	8.01	1.16e-15	1.27e-12
HOXD1	41.66	1.56	0.27	-5.85	4.98e-09	6.24e-07
GFRA3	6.53	1.55	0.34	-4.52	6.28e-06	0.000172
SPTA1	11.61	-1.55	0.35	4.41	1.05e-05	0.000252
PLD5	5.34	1.54	0.31	-4.96	6.9e-07	3.45e-05
MUSK	2.26	-1.54	0.48	3.24	0.0012	0.00891
ST8SIA3	21.5	-1.54	0.34	4.51	6.55e-06	0.000177
CDIPTOSP	3.7	1.53	0.27	-5.75	9.15e-09	1.03e-06
ADCYAP1R1	0.9	-1.53	0.42	3.68	0.000234	0.00264
XAGE3	0.92	1.53	0.41	-3.7	0.000214	0.00246
LINC00523	0.42	1.53	0.54	-2.85	0.00435	0.0231
VTCN1	67.08	-1.52	0.32	4.78	1.78e-06	6.73e-05
IL1RL1	20.02	-1.52	0.24	6.28	3.36e-10	6.85e-08
GSTM1	3487.29	-1.52	0.36	4.23	2.31e-05	0.000468
TERT	244.52	1.52	0.31	-4.92	8.82e-07	4.09e-05
GALNT9	3.3	-1.51	0.37	4.04	5.28e-05	0.000876
PAGE5	116.27	1.51	0.39	-3.85	0.00012	0.00163
FEZF1	1.59	-1.51	0.54	2.82	0.00478	0.0247
TAGLN3	1	1.51	0.38	-3.95	7.69e-05	0.00116
PF4V1	13.31	-1.5	0.38	3.91	9.05e-05	0.00131
MFAP5	11.79	-1.5	0.24	6.23	4.74e-10	8.83e-08
TCN1	7.98	-1.5	0.45	3.32	0.0009	0.00716
ALKAL1	4.22	1.5	0.47	-3.21	0.00132	0.00954
HCN1	6.32	-1.5	0.49	3.06	0.00223	0.014
ATP2C2	14.5	1.5	0.3	-4.97	6.66e-07	3.36e-05
VWA5B1	0.8	1.49	0.54	-2.74	0.0061	0.0297
ACTC1	5.81	-1.49	0.3	4.91	8.96e-07	4.12e-05
OR51B5	1.01	-1.49	0.49	3.06	0.00224	0.014
EPHX3	14.12	1.49	0.2	-7.6	2.94e-14	2.4e-11
CD300LG	56.38	-1.48	0.26	5.65	1.61e-08	1.66e-06
SPATA18	201.28	-1.48	0.2	7.23	4.66e-13	2.34e-10
PF4	2.05	-1.47	0.33	4.48	7.31e-06	0.000192
C10orf91	5	1.47	0.42	-3.49	0.000484	0.00449
CD164L2	0.96	-1.47	0.57	2.57	0.0102	0.0431
FLNC	1062.71	1.47	0.27	-5.43	5.62e-08	4.68e-06
NOVA1	75.87	-1.46	0.23	6.3	2.99e-10	6.23e-08
PHEX	6.04	-1.46	0.3	4.94	7.95e-07	3.81e-05
FGF19	178.1	1.46	0.35	-4.15	3.33e-05	0.000614
CCDC178	1.08	-1.46	0.34	4.33	1.47e-05	0.000328
GUCY2C	183.11	-1.46	0.35	4.17	3.08e-05	0.000582
SLC6A20	11.09	-1.45	0.31	4.67	2.99e-06	0.0001
CLLU1OS	1.52	-1.45	0.47	3.09	0.00203	0.0131
PPP1R1B	31.16	1.45	0.33	-4.36	1.32e-05	0.000301
SOHLH1	1.84	-1.45	0.48	3.02	0.00254	0.0154
TKTL1	20.93	1.45	0.32	-4.5	6.67e-06	0.00018
ARL14	57.62	-1.45	0.29	4.92	8.52e-07	3.98e-05
XIST	3188.14	-1.44	0.46	3.11	0.00189	0.0124
PGA5	1.45	1.44	0.33	-4.43	9.53e-06	0.000236
SCARA5	35.82	-1.44	0.31	4.61	4.05e-06	0.000123
TMEM88B	2.19	1.44	0.4	-3.58	0.000346	0.0035
SSX3	3.58	-1.43	0.54	2.65	0.00808	0.0362
UPK2	2.41	-1.43	0.29	5.02	5.21e-07	2.77e-05
KISS1R	15.35	1.43	0.38	-3.73	0.000193	0.00227
LINC00906	2.46	-1.43	0.55	2.62	0.00892	0.039
LKAAEAR1	2.07	1.43	0.33	-4.31	1.6e-05	0.00035
FAM131C	28.19	-1.42	0.3	4.68	2.88e-06	9.75e-05
C5orf38	0.57	-1.42	0.52	2.76	0.00585	0.0288
KCNE1	9.8	-1.42	0.23	6.12	9.31e-10	1.49e-07
KEL	33.61	1.42	0.28	-5.11	3.2e-07	1.87e-05
LMO1	1.76	-1.41	0.48	2.97	0.00297	0.0173
NXPH1	0.96	-1.41	0.44	3.23	0.00124	0.00911
SLC12A1	116.65	-1.41	0.4	3.53	0.000417	0.00402
SNORA50C	1.58	1.41	0.31	-4.54	5.66e-06	0.000159
CALY	6.48	1.41	0.35	-3.98	7.03e-05	0.00109
SNORD15B	0.78	1.4	0.38	-3.69	0.000228	0.00259
GTF2A1L	2.4	-1.4	0.28	4.93	8.15e-07	3.89e-05
CA4	54.81	-1.4	0.3	4.66	3.1e-06	0.000104
SLC4A1	4.23	-1.4	0.3	4.59	4.52e-06	0.000134
IL17F	0.52	1.4	0.46	-3.04	0.00238	0.0147
CNTN6	0.75	-1.39	0.32	4.41	1.02e-05	0.000247
DPYSL4	35.35	-1.39	0.25	5.51	3.58e-08	3.3e-06
ATP4A	3.31	1.39	0.5	-2.78	0.00537	0.027
AMBN	2.95	-1.38	0.53	2.61	0.00902	0.0393
MBL1P	23.65	-1.38	0.22	6.25	4.07e-10	7.74e-08
MARCO	137.12	-1.38	0.29	4.71	2.43e-06	8.57e-05
GNAO1	373.1	-1.38	0.22	6.35	2.16e-10	4.75e-08
HIST1H2BH	3.39	1.38	0.26	-5.21	1.92e-07	1.25e-05
WNT2	21	-1.38	0.35	3.91	9.17e-05	0.00132
FEV	0.63	1.38	0.36	-3.79	0.000148	0.00188
LAIR2	7.02	1.37	0.23	-5.95	2.68e-09	3.72e-07
SAA1	37095	-1.37	0.3	4.65	3.33e-06	0.000108
APOA4	5426.73	-1.37	0.34	3.99	6.48e-05	0.00103
DAPL1	4.21	1.37	0.53	-2.59	0.00955	0.041
CYP2D7	1478.91	1.37	0.19	-7.29	3.01e-13	1.55e-10
CXCL17	48.63	1.37	0.3	-4.64	3.49e-06	0.000111
RAB25	45.75	1.37	0.37	-3.66	0.000252	0.00278
ABCB5	21.24	1.37	0.38	-3.62	0.000293	0.00309
DEFA4	0.6	-1.37	0.52	2.6	0.00931	0.0403
PGA3	8.82	1.36	0.26	-5.21	1.92e-07	1.25e-05
GRIN1	3.9	1.36	0.3	-4.52	6.09e-06	0.000168
AOC1	107.37	-1.36	0.28	4.86	1.15e-06	4.85e-05
AQP5	5.71	1.36	0.23	-5.96	2.52e-09	3.55e-07
STRA8	2.9	1.36	0.46	-2.95	0.00318	0.0182
A4GNT	9.02	1.36	0.41	-3.3	0.000981	0.00766
HOXA6	1.99	1.35	0.36	-3.75	0.000177	0.00214
FCN2	78.13	-1.35	0.31	4.43	9.52e-06	0.000236
HS6ST3	2.03	-1.35	0.36	3.8	0.000146	0.00187
NPB	65.18	1.35	0.21	-6.48	9.39e-11	2.36e-08
UGT1A10	107.13	-1.35	0.47	2.87	0.00406	0.0219
KRT7	2660.37	-1.35	0.29	4.57	4.76e-06	0.00014
LINC00552	0.54	-1.35	0.48	2.83	0.00465	0.0242
WNT8B	1.86	-1.35	0.32	4.21	2.57e-05	0.000509
DLX6	16.61	1.35	0.49	-2.75	0.00601	0.0293
KCNQ2	0.91	1.34	0.44	-3.03	0.00248	0.0151
FA2H	38.36	-1.34	0.32	4.2	2.7e-05	0.000528
TMEM132C	1.63	-1.34	0.44	3.06	0.00223	0.014
ARPP21	39.05	-1.34	0.32	4.13	3.62e-05	0.000655
ANKRD33	22.38	1.33	0.4	-3.3	0.000969	0.00758
PLEKHG4B	42.73	1.33	0.3	-4.47	7.84e-06	0.000202
CYP4F29P	2.38	-1.33	0.32	4.23	2.38e-05	0.000477
PTPRQ	2.63	-1.33	0.37	3.62	0.000291	0.00307
HMGA2	44.6	1.33	0.39	-3.42	0.000634	0.00549
RHCG	83.23	-1.33	0.28	4.74	2.09e-06	7.67e-05
PVALB	4.33	-1.33	0.29	4.52	6.18e-06	0.00017
TRARG1	1.49	-1.33	0.32	4.13	3.56e-05	0.000647
GRM8	33.96	-1.32	0.3	4.4	1.11e-05	0.000263
ANKRD30B	0.53	-1.32	0.5	2.65	0.00811	0.0363
CLRN2	0.6	-1.32	0.44	3.02	0.00251	0.0152
SPDEF	22.69	-1.32	0.28	4.65	3.27e-06	0.000107
PROK1	9.42	1.32	0.26	-5.07	4.05e-07	2.26e-05
POM121L10P	13.77	1.32	0.16	-8.11	4.93e-16	6.03e-13
MACC1	48.17	-1.31	0.25	5.33	9.69e-08	7.37e-06
CFTR	176.74	-1.31	0.4	3.25	0.00116	0.00868
TRH	1	1.31	0.47	-2.75	0.00592	0.029
KRT83	1.46	-1.3	0.46	2.82	0.00478	0.0247
ASB15	1.42	-1.3	0.39	3.35	0.0008	0.00656
LILRA3	8.19	-1.3	0.28	4.59	4.36e-06	0.000131
MAGEA8	10.66	-1.3	0.48	2.7	0.00704	0.0328
UPK1B	2.58	-1.29	0.39	3.32	0.000889	0.0071
ALDH3A1	3636.59	-1.29	0.34	3.85	0.00012	0.00163
TNMD	2.15	-1.29	0.3	4.3	1.73e-05	0.000373
SCEL	0.71	-1.29	0.49	2.62	0.00885	0.0388
PLEKHS1	17.39	1.29	0.29	-4.5	6.75e-06	0.000181
CALB1	4.13	-1.29	0.32	4.02	5.72e-05	0.00093
MS4A1	48.19	1.28	0.25	-5.17	2.37e-07	1.47e-05
CLRN3	494.36	-1.28	0.26	4.88	1.05e-06	4.6e-05
MIR9-3HG	38.08	1.28	0.24	-5.34	9.32e-08	7.15e-06
UPK1A	15.21	1.28	0.26	-5	5.8e-07	3.03e-05
FBXO40	2.13	-1.28	0.31	4.17	3.11e-05	0.000585
CCL3L1	58.84	1.28	0.17	-7.45	9.67e-14	5.91e-11
C1orf140	12.19	-1.28	0.36	3.55	0.00039	0.00382
NUTM2G	3.8	1.28	0.15	-8.34	7.63e-17	1.15e-13
WDR87	1.51	1.28	0.4	-3.23	0.00123	0.00909
COL11A2	38.47	-1.27	0.21	6.13	9.02e-10	1.48e-07
RARRES1	451.66	-1.27	0.19	6.55	5.62e-11	1.69e-08
BMP3	0.87	-1.27	0.42	3.01	0.00258	0.0156
BICDL2	45.45	1.27	0.38	-3.29	0.001	0.00778
LAMP5	37.18	1.26	0.26	-4.81	1.48e-06	5.94e-05
RET	51.27	-1.26	0.25	5.08	3.74e-07	2.13e-05
SYNDIG1	12.7	-1.25	0.32	3.96	7.37e-05	0.00113
CCDC13	27.43	-1.25	0.19	6.54	6.16e-11	1.77e-08
PEG3	962.05	1.25	0.29	-4.35	1.34e-05	0.000304
KCNE4	218.02	-1.25	0.17	7.15	8.41e-13	4.01e-10
PNMA3	293.55	1.24	0.27	-4.58	4.62e-06	0.000137
COL9A3	173.97	1.24	0.21	-5.81	6.17e-09	7.49e-07
OAT	3397.24	-1.24	0.23	5.42	5.85e-08	4.85e-06
LRRC69	14.18	1.24	0.22	-5.52	3.37e-08	3.16e-06
DRC1	3.84	1.23	0.23	-5.26	1.45e-07	1.03e-05
MAGED4	250.81	1.23	0.3	-4.15	3.33e-05	0.000614
NPY1R	116.1	-1.23	0.19	6.51	7.29e-11	2.04e-08
EREG	22.28	-1.23	0.35	3.54	0.000397	0.00386
EPS8L1	128.3	1.23	0.24	-5.07	4.07e-07	2.27e-05
FCRL1	3.72	1.23	0.27	-4.57	4.99e-06	0.000145
MEIOB	4.8	1.23	0.29	-4.27	1.92e-05	0.000404
ST8SIA6	1.46	-1.22	0.31	3.92	8.97e-05	0.0013
NDNF	5.37	-1.22	0.24	5.05	4.52e-07	2.45e-05
NEFL	6.06	-1.22	0.38	3.25	0.00115	0.00862
CYP4B1	3.46	-1.22	0.25	4.86	1.2e-06	5.01e-05
IGLON5	34.6	1.22	0.22	-5.67	1.43e-08	1.5e-06
CYP2W1	10.71	1.22	0.23	-5.2	2.03e-07	1.3e-05
ATP13A4	4.96	-1.22	0.33	3.73	0.000195	0.00229
CHST4	81.89	-1.22	0.38	3.17	0.00151	0.0105
DYDC1	3.5	1.22	0.3	-4.11	4.02e-05	0.000709
LINC00313	38.33	-1.22	0.27	4.46	8.18e-06	0.000209
CNTN3	66.66	-1.21	0.32	3.74	0.000187	0.00223
SIRPB2	33.78	-1.21	0.15	7.89	2.98e-15	2.91e-12
LINC02418	4.11	-1.21	0.43	2.82	0.00488	0.025
FOXD1	4.59	1.21	0.27	-4.45	8.65e-06	0.00022
TMEM273	30.23	-1.21	0.22	5.62	1.87e-08	1.87e-06
CHODL	15.13	1.21	0.32	-3.79	0.000153	0.00193
AKAP12	1686.67	-1.21	0.19	6.42	1.34e-10	3.2e-08
CEACAM6	27.32	-1.21	0.42	2.87	0.00405	0.0219
CCK	1.8	1.21	0.45	-2.69	0.00713	0.0331
CDH12	27.74	-1.21	0.25	4.87	1.11e-06	4.73e-05
DSCAM	1.84	-1.21	0.28	4.26	2e-05	0.000419
MAGEE2	0.47	-1.2	0.46	2.63	0.0086	0.0379
ESRP1	347.87	1.2	0.44	-2.75	0.00594	0.0291
GPR17	17.54	-1.2	0.2	6.04	1.52e-09	2.27e-07
TSPAN10	73.9	1.2	0.14	-8.61	7.58e-18	1.48e-14
MAFA	10.37	-1.2	0.42	2.88	0.00401	0.0218
MMP12	69.36	-1.2	0.32	3.78	0.000157	0.00196
CA12	1173.25	-1.2	0.26	4.54	5.71e-06	0.00016
NXF3	3.26	-1.19	0.33	3.66	0.000256	0.00282
LRRC74A	0.63	1.19	0.42	-2.83	0.00458	0.0239
GABRR1	1.31	-1.19	0.38	3.16	0.00158	0.0109
FMR1NB	1.47	-1.19	0.42	2.85	0.00431	0.0229
BFSP2	9.38	1.19	0.26	-4.62	3.8e-06	0.000118
LRRC7	8.35	-1.19	0.32	3.75	0.000179	0.00216
TRHDE	83	-1.18	0.34	3.51	0.000452	0.00427
LHX3	39.53	-1.18	0.39	3.05	0.00227	0.0142
KCNN2	78.77	-1.18	0.24	4.87	1.13e-06	4.81e-05
LHX9	45.69	-1.18	0.3	3.96	7.65e-05	0.00116
OGN	122.04	-1.18	0.28	4.15	3.33e-05	0.000614
SLITRK6	4.43	-1.18	0.35	3.37	0.000738	0.00616
DHRS2	3632.94	1.18	0.29	-4.09	4.29e-05	0.000748
PCDHA1	63.77	-1.18	0.36	3.28	0.00105	0.00806
WISP1	58.69	-1.17	0.19	6.06	1.35e-09	2.03e-07
ZNF296	62.4	1.17	0.16	-7.51	5.97e-14	4.22e-11
ANGPT4	1.56	-1.17	0.36	3.23	0.00123	0.00905
CLDN6	5.19	1.17	0.28	-4.17	3.05e-05	0.000576
CACNG1	4.78	1.17	0.41	-2.83	0.00472	0.0245
ABCC12	1.14	-1.17	0.44	2.67	0.00756	0.0345
TULP1	0.45	1.17	0.39	-3	0.00271	0.0162
MFAP3L	843.04	-1.17	0.18	6.33	2.5e-10	5.32e-08
STAP1	5.1	1.17	0.23	-5.15	2.54e-07	1.55e-05
MIMT1	3.13	1.16	0.39	-2.99	0.00275	0.0164
P2RX3	6.23	-1.16	0.26	4.43	9.29e-06	0.000232
GRIN2D	56.62	1.16	0.17	-6.9	5.2e-12	2.12e-09
MAGED4B	378.03	1.16	0.3	-3.92	9.01e-05	0.00131
RND2	490.08	1.16	0.27	-4.31	1.61e-05	0.000352
TNFRSF13B	7.44	1.16	0.25	-4.57	4.88e-06	0.000143
DDX11L2	29.07	-1.16	0.16	7.19	6.3e-13	3.08e-10
H19	151474	1.16	0.3	-3.84	0.000122	0.00164
BASP1	318.06	-1.15	0.18	6.38	1.78e-10	4.05e-08
NLGN1	3.5	-1.15	0.32	3.64	0.00027	0.00292
IL22RA2	1.29	-1.15	0.4	2.85	0.0044	0.0233
B3GALT1	3.29	-1.15	0.44	2.63	0.00853	0.0377
ENPP6	32.23	-1.15	0.28	4.14	3.54e-05	0.000644
LPAR3	4.79	-1.15	0.43	2.65	0.00801	0.036
SNORA57	1.11	1.15	0.29	-4	6.41e-05	0.00102
SIGLEC12	32.61	1.14	0.19	-5.92	3.2e-09	4.32e-07
ERN2	2.41	-1.14	0.45	2.56	0.0106	0.0445
NR4A2	316.79	-1.14	0.17	6.87	6.57e-12	2.62e-09
GPRIN3	118.71	-1.14	0.17	6.61	3.77e-11	1.21e-08
CPED1	493.53	-1.14	0.17	6.82	9.39e-12	3.67e-09
CSF3	1.05	-1.14	0.35	3.25	0.00116	0.00866
LINC00589	0.75	-1.14	0.4	2.88	0.00394	0.0215
GRP	2.18	-1.14	0.43	2.66	0.00784	0.0355
CCDC196	9.88	-1.13	0.39	2.88	0.00403	0.0219
ADAD2	2.08	-1.12	0.23	4.88	1.08e-06	4.67e-05
TPTE2P6	1.46	-1.12	0.31	3.62	0.000294	0.0031
MSLN	5.15	-1.12	0.37	3.05	0.00225	0.0141
SLC46A2	13.36	1.12	0.21	-5.31	1.12e-07	8.32e-06
ADGRG3	78.76	-1.12	0.19	5.98	2.18e-09	3.16e-07
DNAH9	3.09	-1.12	0.33	3.37	0.00076	0.00631
BPIFB4	7.21	1.12	0.34	-3.26	0.0011	0.0084
TULP2	1	-1.11	0.31	3.57	0.000357	0.00358
CHRNA4	693.87	-1.11	0.33	3.35	0.000795	0.00654
CFHR4	1863.38	-1.11	0.22	5.02	5.09e-07	2.72e-05
HIST1H3G	2.72	1.11	0.34	-3.29	0.001	0.00778
HCRT	0.71	1.11	0.35	-3.2	0.00137	0.00982
NAT8L	14.5	1.11	0.23	-4.74	2.13e-06	7.73e-05
MUC5B	1599.94	-1.11	0.41	2.74	0.00617	0.0299
PCDHGA3	53.59	-1.11	0.25	4.41	1.01e-05	0.000246
HRH2	10.01	-1.11	0.23	4.88	1.04e-06	4.57e-05
PCDHB11	31.31	-1.11	0.21	5.17	2.3e-07	1.46e-05
ACSM1	1789.32	1.11	0.25	-4.51	6.47e-06	0.000176
CCBE1	17.74	-1.11	0.28	3.89	9.92e-05	0.00141
ANKRD34B	2.9	1.11	0.44	-2.52	0.0118	0.0482
COL25A1	6.5	-1.11	0.24	4.61	4.07e-06	0.000123
HCG9	0.76	1.11	0.34	-3.24	0.00118	0.00876
LRRC26	11.24	1.11	0.34	-3.3	0.000976	0.00762
PITPNM3	33.72	-1.11	0.19	5.82	5.84e-09	7.14e-07
FAM69C	15.03	-1.11	0.24	4.67	2.96e-06	9.96e-05
GYPE	3.94	-1.11	0.19	5.86	4.73e-09	6.01e-07
TMPRSS13	14.35	1.1	0.2	-5.4	6.51e-08	5.31e-06
DACH2	3.78	1.1	0.37	-2.95	0.00317	0.0182
PGR	37.51	-1.1	0.24	4.57	4.9e-06	0.000143
CRLF1	35.29	-1.1	0.25	4.35	1.35e-05	0.000306
NDST3	3.22	-1.1	0.32	3.43	0.0006	0.00526
SRD5A2	653.96	-1.1	0.24	4.57	4.95e-06	0.000144
ABCC11	187.57	-1.1	0.18	6.2	5.54e-10	1e-07
SMIM32	214.24	1.1	0.35	-3.17	0.00154	0.0107
STAB2	37.27	-1.1	0.31	3.57	0.000353	0.00355
CDCA7	201.11	1.09	0.23	-4.72	2.33e-06	8.32e-05
ADCY1	794.86	-1.09	0.24	4.63	3.59e-06	0.000113
PCDHB7	51.77	-1.09	0.18	5.93	3.11e-09	4.23e-07
ADGRG7	152.91	-1.09	0.2	5.41	6.35e-08	5.2e-06
CTSG	30.62	-1.09	0.29	3.73	0.000191	0.00226
WNT9B	4.17	-1.09	0.25	4.35	1.37e-05	0.000309
ANGPTL1	283.28	-1.09	0.22	5.02	5.23e-07	2.77e-05
ANO3	42.46	-1.09	0.27	4.01	6.03e-05	0.000971
CTH	2981.5	-1.09	0.2	5.56	2.68e-08	2.58e-06
ANKRD18DP	4.29	-1.08	0.33	3.28	0.00104	0.008
DNER	33.71	-1.08	0.43	2.54	0.0112	0.0461
PCDHB8	47.98	-1.08	0.23	4.63	3.65e-06	0.000114
MTUS2	18.84	-1.08	0.3	3.55	0.000389	0.00381
COL22A1	123.97	1.08	0.34	-3.23	0.00125	0.00918
KCNK13	57.59	-1.08	0.21	5.03	4.82e-07	2.59e-05
BEND3P3	20.65	-1.08	0.18	6.07	1.29e-09	1.95e-07
KCND2	12.19	-1.08	0.26	4.19	2.79e-05	0.00054
KIAA1257	9.38	1.08	0.21	-5.04	4.75e-07	2.56e-05
SLCO1A2	158.4	-1.08	0.24	4.42	9.79e-06	0.000241
RORB	1.54	-1.08	0.29	3.73	0.000194	0.00228
VCAN	1747.82	-1.07	0.22	4.78	1.75e-06	6.65e-05
CERS1	57.83	1.07	0.3	-3.61	0.000308	0.0032
GLYATL2	1.52	1.07	0.33	-3.22	0.00129	0.00936
SRPX	147.48	-1.07	0.21	5.04	4.69e-07	2.54e-05
CTRC	0.72	-1.07	0.35	3.02	0.00253	0.0153
FUT2	115.12	1.07	0.22	-4.81	1.49e-06	5.94e-05
CLTRN	223.06	-1.07	0.2	5.21	1.89e-07	1.25e-05
DQX1	94.07	1.06	0.4	-2.64	0.00826	0.0368
ADAM23	53.55	1.06	0.3	-3.58	0.000343	0.00348
MAP7D2	116.41	1.06	0.31	-3.44	0.000586	0.00518
HEMGN	1.28	-1.06	0.34	3.1	0.00192	0.0126
MUSTN1	326.44	1.06	0.18	-5.89	3.76e-09	4.96e-07
KIR3DL2	2.29	1.06	0.24	-4.39	1.11e-05	0.000263
FAM30A	17.39	1.06	0.28	-3.78	0.000156	0.00195
TBX4	46.48	1.06	0.35	-3.05	0.0023	0.0143
MYOC	1.12	-1.06	0.39	2.7	0.00691	0.0324
C2CD4C	24.27	-1.05	0.17	6.12	9.08e-10	1.48e-07
TCAM1P	25.27	1.05	0.37	-2.86	0.00426	0.0227
TREML4	2.02	-1.05	0.4	2.61	0.00905	0.0394
AOX2P	0.92	-1.05	0.33	3.23	0.00124	0.0091
SCG3	6.18	1.05	0.31	-3.4	0.000667	0.0057
NBEAP1	1.86	-1.05	0.23	4.57	4.94e-06	0.000144
PAX2	8.61	-1.05	0.4	2.63	0.00863	0.038
LOC645752	1.61	-1.05	0.32	3.25	0.00115	0.00862
RNF212	4.43	1.05	0.23	-4.52	6.14e-06	0.000169
HTR2A	1.33	-1.05	0.25	4.14	3.44e-05	0.000629
GDNF	8.34	-1.05	0.36	2.9	0.00369	0.0204
SLC4A3	96.05	-1.05	0.29	3.61	0.00031	0.00322
SLC25A48	11.2	-1.04	0.38	2.73	0.00631	0.0305
FHL5	16.64	-1.04	0.19	5.43	5.48e-08	4.62e-06
PLXNA4	38.59	-1.04	0.26	4.04	5.25e-05	0.000873
TMEM100	189.39	-1.04	0.25	4.23	2.36e-05	0.000475
UGT8	8.91	-1.04	0.34	3.06	0.00224	0.0141
CDCP1	207.53	1.04	0.23	-4.6	4.19e-06	0.000126
C16orf89	11.33	-1.04	0.21	4.97	6.83e-07	3.43e-05
FAM169B	35.26	-1.04	0.36	2.86	0.00417	0.0224
KRT86	51.78	-1.04	0.26	3.98	6.76e-05	0.00106
KIAA1210	0.94	1.04	0.36	-2.88	0.00395	0.0215
SCN7A	14.81	-1.04	0.32	3.25	0.00114	0.00856
ARMC3	1.22	1.04	0.4	-2.63	0.00862	0.038
PPM1K	157.48	-1.04	0.13	7.7	1.4e-14	1.25e-11
PXDNL	18.92	-1.04	0.16	6.5	8.04e-11	2.14e-08
GUCA2A	22.9	1.04	0.38	-2.73	0.00642	0.0308
SLC5A2	4.39	-1.04	0.4	2.6	0.00926	0.0401
GCK	694.12	-1.04	0.41	2.55	0.0107	0.0446
AP3B2	6.7	1.03	0.38	-2.72	0.00653	0.0311
CLEC17A	2.1	1.03	0.28	-3.63	0.000285	0.00302
GSTA2	9532.66	-1.03	0.25	4.07	4.69e-05	0.000798
EXD1	0.72	1.03	0.32	-3.2	0.00136	0.00974
CNTN4	58.87	-1.03	0.17	6.1	1.04e-09	1.63e-07
LRRC18	0.71	1.03	0.4	-2.58	0.00991	0.0422
SLC5A5	3.43	1.03	0.3	-3.4	0.000679	0.00578
TAT	32163.1	-1.03	0.24	4.24	2.19e-05	0.00045
CDH19	22.97	-1.03	0.3	3.45	0.000557	0.005
GPM6A	55.97	-1.03	0.23	4.39	1.15e-05	0.000268
ADH1B	86248.3	-1.03	0.21	5	5.77e-07	3.02e-05
SOX10	2.9	-1.03	0.35	2.92	0.00347	0.0194
MEP1B	12.28	-1.02	0.33	3.09	0.00201	0.013
GLP2R	1.86	-1.02	0.41	2.52	0.0119	0.0484
CXCR5	14.26	1.02	0.21	-4.87	1.1e-06	4.7e-05
GATA1	1.27	-1.02	0.31	3.28	0.00103	0.00792
SH3GL2	3.6	-1.02	0.28	3.68	0.000229	0.00259
GALNT8	0.81	-1.02	0.31	3.28	0.00106	0.00809
ADAMTS15	12.66	-1.02	0.22	4.63	3.74e-06	0.000116
NLRP2	37.68	-1.02	0.27	3.79	0.000151	0.00191
BPESC1	1.4	-1.01	0.37	2.77	0.00554	0.0276
HHATL	2.12	-1.01	0.33	3.11	0.00184	0.0122
EYA2	42.49	1.01	0.23	-4.32	1.54e-05	0.000341
LDOC1	275.49	1.01	0.2	-5	5.75e-07	3.01e-05
ART3	4.1	1.01	0.33	-3.06	0.00221	0.0139
GREM2	920.02	-1.01	0.28	3.65	0.000259	0.00284
SLC5A10	37.37	-1.01	0.21	4.82	1.45e-06	5.82e-05
BCO2	261.15	-1.01	0.22	4.68	2.93e-06	9.9e-05
TPSAB1	134.6	-1.01	0.24	4.23	2.29e-05	0.000465
C1QTNF12	15.62	1.01	0.22	-4.64	3.42e-06	0.00011
SLAMF9	34.95	1.01	0.22	-4.66	3.23e-06	0.000107
ALAS2	3.51	-1.01	0.26	3.94	8.31e-05	0.00123
ZFR2	5.23	1.01	0.28	-3.61	0.000311	0.00322
MYLPF	1.64	1.01	0.29	-3.51	0.000455	0.00428
PDE10A	68.38	-1.01	0.15	6.57	5e-11	1.55e-08
ESR1	373.8	-1.01	0.22	4.54	5.66e-06	0.000159
KCNB1	62.15	-1	0.26	3.88	0.000105	0.00147
ITGA2B	5.98	-1	0.21	4.7	2.6e-06	9e-05
ACSM6	1.74	1	0.31	-3.25	0.00117	0.00875
DRD1	28.99	-1	0.28	3.53	0.000412	0.00397
FXYD3	187.06	1	0.33	-3.05	0.00231	0.0143
PDZD3	6.43	-1	0.27	3.67	0.000247	0.00274
GJB5	5.95	-1	0.22	4.65	3.38e-06	0.000109
MEG3	322.89	1	0.25	-4.06	4.99e-05	0.000839
IL20RB	73.35	-1	0.19	5.13	2.83e-07	1.69e-05
KLHL35	9.53	1	0.25	-4.01	6.03e-05	0.000971
ACKR3	986.06	-1	0.17	6	1.95e-09	2.89e-07
IL11	7.4	1	0.25	-4.06	4.93e-05	0.000829

## Sheet: Limma_DE Genes
GeneID	logFC	AveExpr	t	P.Value	adj.P.Val	B
GSTT1	-3.8	2.67	5.61	4.18e-08	9.65e-06	8.2
RPS4Y1	2.5	2.71	-4.02	7.06e-05	0.00136	1.39
APOA4	-2.28	2.19	4.24	2.82e-05	0.000717	2.26
CLRN3	-2.23	0.9	5.44	1.03e-07	1.79e-05	7.19
DDX3Y	2.1	1.13	-3.95	9.37e-05	0.00164	1.19
EIF1AY	2.05	0.32	-3.96	9.05e-05	0.0016	1.2
KDM5D	2.01	0.67	-3.95	9.51e-05	0.00165	1.17
PLA2G2A	-1.96	3.88	3.6	0.00037	0.00426	-0.21
SPATA18	-1.8	0.57	7.04	1.04e-11	3.35e-08	15.29
CFHR4	-1.75	3.53	5.12	5.1e-07	5.45e-05	5.92
SAA2	-1.73	5.06	3.86	0.000135	0.00211	0.61
UTY	1.73	-0.38	-3.76	0.0002	0.00277	0.48
THRSP	-1.69	2.01	3.45	0.000624	0.00596	-0.51
SLC44A5	-1.68	-0.69	4.39	1.48e-05	0.000474	2.64
GSTA2	-1.68	5.21	4.47	1.06e-05	0.000382	2.98
CYP2A6	-1.67	6.32	3.49	0.000553	0.00551	-0.7
CYP2D6	1.66	7.44	-6.65	1.18e-10	1.27e-07	13.85
C3P1	-1.62	4.26	4.72	3.43e-06	0.000195	4.08
TSPAN10	1.61	0.07	-9.67	1.01e-19	1.31e-15	31.43
SLC28A1	-1.6	3.41	5.1	5.56e-07	5.79e-05	5.84
TAT	-1.59	7.19	4.32	2.06e-05	0.000579	2.38
PRKY	1.58	-1.1	-4.83	2.07e-06	0.000139	4.27
EPCAM	1.53	1.15	-3.16	0.00171	0.0118	-1.35
ZFY	1.53	-0.6	-3.62	0.000333	0.00395	0.04
CYP17A1	-1.53	2.32	3.39	0.000768	0.00679	-0.72
USP9Y	1.52	-1.07	-3.67	0.000277	0.00349	0.18
MSI1	1.52	0.35	-4.27	2.56e-05	0.000673	2.3
TXLNGY	1.52	-0.86	-3.55	0.000436	0.00478	-0.19
CRP	-1.51	7.7	3.41	0.000733	0.00659	-0.9
PLPP2	1.48	1.76	-4.04	6.7e-05	0.00131	1.48
ANXA10	-1.47	2.42	5.01	8.96e-07	7.93e-05	5.41
AMN	-1.47	3.11	3.99	8.17e-05	0.00151	1.23
ADH4	-1.46	6.97	3.61	0.000347	0.00405	-0.25
ETNPPL	-1.45	4.42	4.39	1.51e-05	0.000475	2.68
GREM2	-1.44	1.46	3.39	0.00078	0.00686	-0.67
TTC36	-1.44	0.6	3.41	0.000727	0.00656	-0.59
MFSD2A	-1.43	2.65	3.73	0.000227	0.00304	0.34
GNAO1	-1.39	1.24	4.71	3.56e-06	0.000197	4.1
SOAT2	1.38	0.48	-3.66	0.000297	0.00367	0.18
DHRS2	1.38	2.97	-3.32	0.00101	0.00826	-1.07
SRD5A2	-1.38	1.66	4.14	4.36e-05	0.000957	1.87
GLYAT	-1.36	3.88	3.14	0.00182	0.0124	-1.69
CYP3A4	-1.35	5.84	2.71	0.00701	0.0325	-3
NAT2	-1.35	0.66	3.75	0.00021	0.00287	0.48
UGT3A1	-1.34	3.43	2.92	0.00374	0.0207	-2.26
MFAP3L	-1.33	2.97	5.2	3.36e-07	4.23e-05	6.33
GPC3	1.3	7.24	-3.84	0.000149	0.00228	0.54
SAA1	-1.3	6.1	3.02	0.00268	0.0165	-2.15
COL9A3	1.28	0.36	-5.01	8.79e-07	7.88e-05	5.25
CYP8B1	-1.28	5.99	3.17	0.00167	0.0116	-1.72
IGF2BP1	1.26	0.99	-2.86	0.00448	0.0238	-2.16
GYS2	-1.24	3.5	3.37	0.000851	0.0073	-0.96
ZIC1	-1.24	-0.4	2.72	0.00677	0.0318	-2.43
DRAIC	-1.24	1.65	3.82	0.000158	0.00235	0.73
ISX	1.22	-0.61	-2.75	0.00619	0.0298	-2.35
GPD1	-1.2	5.04	5.09	5.86e-07	5.96e-05	5.71
ADH1B	-1.2	9.32	3.97	8.65e-05	0.00155	1.16
UGT1A3	-1.19	2.74	3.09	0.00217	0.014	-1.7
CBLN1	-1.19	-0.18	4.61	5.57e-06	0.000247	3.53
GBA3	-1.19	2.93	3.47	0.000595	0.00576	-0.57
CYP2B6	-1.18	5.08	4.18	3.64e-05	0.00084	1.82
CYP2B7P	-1.17	3.12	3.18	0.00161	0.0113	-1.49
CA5A	-1.15	2.5	3.41	0.000726	0.00655	-0.7
UGT1A4	-1.15	5.27	2.7	0.00723	0.0331	-3.03
CPED1	-1.14	2.44	5.29	2.18e-07	3.1e-05	6.72
PROZ	-1.14	3.09	4.35	1.81e-05	0.000533	2.61
PPM1K	-1.13	1.18	7.99	2.02e-14	8.71e-11	21.29
VSNL1	1.13	3	-4.06	6.12e-05	0.00123	1.48
C6	-1.12	6.86	4.43	1.3e-05	0.000434	2.8
UGT2B28	-1.12	-0.69	4.28	2.42e-05	0.000652	2.22
ACSM1	1.11	2.97	-3.03	0.00263	0.0162	-1.92
LINC01554	-1.11	1.7	2.52	0.0121	0.0479	-3.05
F13B	-1.1	5.67	4.08	5.62e-05	0.00114	1.4
ESR1	-1.1	1.23	4.07	5.79e-05	0.00117	1.62
SPATC1L	1.1	1.59	-5.31	2.03e-07	2.91e-05	6.74
ANXA13	1.09	2.77	-3.32	0.00099	0.00813	-1.02
SLC39A4	1.09	2.43	-3.92	0.000109	0.00181	1.01
NR1I2	-1.08	3.47	3.22	0.00141	0.0103	-1.42
TMEM92	-1.08	0.72	2.66	0.00809	0.036	-2.62
ACSM5	-1.07	4.68	3.81	0.000167	0.00243	0.42
SGCB	-1.06	3.18	6.69	9e-11	1.16e-07	14.08
LUM	-1.06	3.14	2.94	0.00352	0.0199	-2.18
NEURL3	1.06	1.01	-4.35	1.78e-05	0.000526	2.67
CYP4F2	-1.05	5.31	3.44	0.000661	0.00618	-0.87
AKR1D1	-1.04	4.17	2.96	0.00325	0.0188	-2.25
MYRIP	-1.04	3.34	3.44	0.000642	0.00608	-0.69
PEG3	1.04	1.09	-2.98	0.00309	0.0182	-1.85
BBOX1	-1.03	1.55	3.02	0.00275	0.0167	-1.78
FLNC	1.03	1.58	-3.27	0.0012	0.00921	-1.07
SLC4A4	-1.03	3.7	4.37	1.67e-05	0.00051	2.63
PCK1	-1.03	7.66	2.99	0.00302	0.0179	-2.18
FNDC5	-1.02	2.31	3	0.00292	0.0175	-1.91
SLC6A13	-1.02	1.37	3.99	7.94e-05	0.00148	1.34
NUDT16P1	-1.02	1.73	4.4	1.47e-05	0.000472	2.85
PDE11A	-1.01	1	4.16	4.05e-05	0.000904	1.93
MOGAT2	-1.01	-0.05	2.81	0.00525	0.0266	-2.23
DDI2	-1.01	0.53	4.27	2.5e-05	0.000663	2.32
AHNAK2	-1.01	0.68	3.57	0.000408	0.00458	-0.09
EPPK1	1	1.99	-3.56	0.000428	0.00472	-0.19

## Sheet: Edger_DE Genes
GeneID	logFC	logCPM	LR	PValue	FDR
SLC16A14	-2.23	3.6	81.83	1.48e-19	9.58e-16
CYP1A1	-1.83	6.01	28.31	1.03e-07	8.74e-06
CYP2D6	1.82	8.7	112.47	2.82e-26	3.65e-22
MT1L	1.81	3.58	44.55	2.48e-11	1.34e-08
AVIL	-1.79	2.77	48.11	4.03e-12	3.07e-09
TPSAB1	-1.68	2.44	36.72	1.36e-09	2.8e-07
SLC39A4	1.67	4.51	54.57	1.5e-13	1.94e-10
SLC3A1	-1.65	4.14	29.7	5.05e-08	5.35e-06
BASP1	-1.63	3.48	57.47	3.42e-14	7.37e-11
MT1M	1.58	5.4	21.94	2.81e-06	9.72e-05
CYP1B1	-1.56	5.1	53.58	2.48e-13	2.67e-10
GSTM1	-1.52	6.32	17.01	3.72e-05	0.000642
CYP1A2	-1.51	6.48	15.83	6.92e-05	0.00101
FLNC	1.48	4.62	29.42	5.83e-08	5.94e-06
SPATA18	-1.47	2.22	49.11	2.42e-12	2.08e-09
MUSTN1	1.44	3.6	44.9	2.08e-11	1.17e-08
CTH	-1.41	6.32	45.05	1.92e-11	1.13e-08
GNAO1	-1.38	3.1	38.39	5.79e-10	1.44e-07
CYP2D7	1.37	5.08	52.66	3.97e-13	3.95e-10
FCGR2B	-1.36	2.94	31.36	2.14e-08	2.77e-06
TPSB2	-1.35	3.23	24.52	7.37e-07	3.79e-05
KRT7	-1.35	5.93	19.78	8.7e-06	0.000217
CCL21	1.3	4.84	23.63	1.17e-06	5.11e-05
LTO1	1.28	4.37	45.71	1.37e-11	8.84e-09
S100A8	1.28	2.23	31.74	1.76e-08	2.39e-06
CLRN3	-1.27	3.5	22.48	2.12e-06	8.02e-05
AFP	1.25	9.59	11.31	0.000772	0.00574
OAT	-1.24	6.29	28.18	1.11e-07	9.06e-06
NPY1R	-1.23	1.44	40.77	1.71e-10	5.4e-08
AKAP12	-1.21	5.28	39.4	3.45e-10	9.68e-08
LPL	-1.18	2.42	48.1	4.05e-12	3.07e-09
CA12	-1.18	4.76	19.28	1.13e-05	0.000261
MFAP3L	-1.17	4.27	38.52	5.41e-10	1.4e-07
DHRS2	1.17	6.38	16.56	4.71e-05	0.00077
HBB	-1.16	4.42	34.74	3.76e-09	6.4e-07
MYH3	-1.16	2.39	24.61	7.01e-07	3.68e-05
CPED1	-1.14	3.5	44.42	2.66e-11	1.37e-08
GPRIN3	-1.14	1.48	41.82	1e-10	3.69e-08
COL9A3	1.14	2.6	22.12	2.56e-06	9.1e-05
RND2	1.14	3.49	17.86	2.38e-05	0.000462
CCL19	1.14	3.56	14.59	0.000134	0.00165
UPP2	-1.14	3.59	14	0.000183	0.00204
MT1F	1.13	5.38	15.42	8.6e-05	0.00118
CFHR4	-1.11	5.41	24.49	7.47e-07	3.8e-05
ACSM1	1.11	5.36	20.43	6.2e-06	0.000169
CHRNA4	-1.11	3.99	10.78	0.00103	0.00709
ABCC11	-1.1	2.12	37.66	8.44e-10	1.88e-07
ADGRG7	-1.1	1.82	28.77	8.14e-08	7.35e-06
PLAC9	-1.1	2.45	25.35	4.77e-07	2.79e-05
ADCY1	-1.1	4.18	20.94	4.73e-06	0.00014
SRD5A2	-1.1	3.91	20.26	6.77e-06	0.000181
SLC11A1	-1.09	2	34.88	3.51e-09	6.05e-07
MT1G	1.08	8.21	10.35	0.0013	0.00841
CLTRN	-1.07	2.37	26.36	2.83e-07	1.85e-05
VCAN	-1.07	5.34	21.87	2.91e-06	9.96e-05
CDCP1	1.06	2.28	21.53	3.48e-06	0.000114
MT1A	1.06	4.17	16.69	4.4e-05	0.000731
MYL9	-1.04	6.88	28.24	1.07e-07	8.85e-06
TSPAN10	1.04	1.74	24.36	7.98e-07	3.95e-05
COX7A1	-1.04	2.82	21.46	3.61e-06	0.000116
PPM1K	-1.03	1.87	56.11	6.85e-14	9.84e-11
ADH1B	-1.03	10.94	24.22	8.58e-07	4.11e-05
TAT	-1.03	9.52	17.53	2.84e-05	0.000529
GSTA2	-1.03	7.77	16.06	6.15e-05	0.000932
LDOC1	1.02	2.68	25.09	5.49e-07	3.04e-05
FCN3	-1.02	3.23	18.5	1.7e-05	0.000354
GREM2	-1.02	4.4	13.12	0.000292	0.00285
LIPE	-1.01	1.68	26.88	2.17e-07	1.52e-05
ESR1	-1.01	3.1	20.23	6.87e-06	0.000183
ARG2	-1	3.7	36.29	1.7e-09	3.37e-07
ACKR3	-1	4.5	34.9	3.47e-09	6.05e-07
MAPK8IP2	1	3.27	26.62	2.48e-07	1.68e-05
CD7	1	3.54	23.71	1.12e-06	4.98e-05
BCO2	-1	2.59	20.96	4.69e-06	0.00014

## Sheet: Superdelta2_DE Genes
GeneID	logFC	Fstats	F.Top	sigma2hat	pvalues.F	padj.F
GSTT1	-3.89	48.73	3.78	0.01	1.56e-11	2.22e-08
XIST	-3.13	27.49	2.45	0.01	2.79e-07	5.68e-05
XKR9	-2.68	115.99	1.79	0.01	1.89e-23	3.76e-19
TSIX	-2.48	21.47	1.54	0.01	5.13e-06	0.000445
UTS2	2.36	109.35	1.39	0.01	2.33e-22	2.32e-18
RPS4Y1	2.33	15.04	1.35	0.01	0.000126	0.00374
APOA4	-2.25	23.06	1.26	0.01	2.36e-06	0.000253
CLRN3	-2.23	35.86	1.23	0.01	5.43e-09	3e-06
PLA2G2A	-1.93	14.18	0.93	0.01	0.000196	0.00494
DDX3Y	1.91	13.15	0.91	0.01	0.000331	0.00677
SIGLEC14	-1.87	52.78	0.87	0.01	2.6e-12	5.18e-09
EIF1AY	1.87	13.07	0.87	0.01	0.000346	0.00696
CHIT1	-1.85	35.49	0.85	0.01	6.43e-09	3.46e-06
KDM5D	1.84	13.06	0.84	0.01	0.000348	0.00698
AOC1	-1.83	39.71	0.84	0.01	9.18e-10	6.77e-07
AVPR1A	-1.8	27.65	0.81	0.01	2.59e-07	5.54e-05
SPATA18	-1.8	59.28	0.81	0.01	1.52e-13	4.33e-10
SYT9	-1.76	26.4	0.77	0.01	4.71e-07	8.37e-05
FBLL1	1.75	38.14	0.76	0.01	1.89e-09	1.3e-06
CACNG4	1.71	21.2	0.73	0.01	5.87e-06	0.000489
CNTN3	-1.65	20.9	0.68	0.01	6.79e-06	0.000553
TPSG1	-1.64	44.42	0.67	0.01	1.08e-10	1.13e-07
UTY	1.62	12.19	0.66	0.01	0.000543	0.00927
CYP2A6	-1.6	10.91	0.63	0.01	0.00106	0.0144
TAT	-1.59	18.36	0.63	0.01	2.39e-05	0.00128
SLC44A5	-1.59	18.52	0.63	0.01	2.2e-05	0.00122
TSPAN10	1.57	84.08	0.61	0.01	4.77e-18	3.17e-14
CYP2D6	1.56	36.18	0.6	0.01	4.68e-09	2.74e-06
GSTA2	-1.54	17.04	0.59	0.01	4.61e-05	0.00201
USP32P1	-1.54	56.64	0.59	0.01	4.78e-13	1.06e-09
SAA2	-1.54	12.07	0.59	0.01	0.000581	0.0097
CFHR4	-1.53	22.02	0.58	0.01	3.93e-06	0.000375
GNAO1	-1.52	32.1	0.58	0.01	3.13e-08	1.22e-05
POM121L10P	1.52	75	0.57	0.01	1.97e-16	7.85e-13
THRSP	-1.52	11.28	0.57	0.01	0.000871	0.0127
PRAME	1.51	10.32	0.57	0.01	0.00144	0.0175
AKAIN1	-1.51	50.74	0.57	0.01	6.4e-12	1.06e-08
MSI1	1.51	18.85	0.57	0.01	1.87e-05	0.00109
SLC28A1	-1.5	24.08	0.56	0.01	1.44e-06	0.000182
PCSK1N	1.49	15.07	0.55	0.01	0.000124	0.00369
PRKY	1.49	19.84	0.55	0.01	1.15e-05	0.000774
LILRA3	-1.48	47.11	0.55	0.01	3.22e-11	4e-08
SOAT2	1.48	15.79	0.54	0.01	8.67e-05	0.00292
CRP	-1.46	11.03	0.53	0.01	0.000993	0.0138
CES5A	-1.44	23.85	0.52	0.01	1.61e-06	0.000197
USP9Y	1.44	11.89	0.52	0.01	0.000634	0.0103
ADH4	-1.44	12.49	0.52	0.01	0.000465	0.00845
DHRS2	1.44	12.54	0.52	0.01	0.000454	0.00833
EPCAM	1.43	9.52	0.51	0.01	0.0022	0.0227
TXLNGY	1.43	10.78	0.51	0.01	0.00113	0.015
DKK1	1.43	11.64	0.51	0.01	0.000725	0.0113
SIRPB2	-1.42	78.23	0.5	0.01	5.19e-17	2.58e-13
ZFY	1.41	10.93	0.5	0.01	0.00105	0.0143
CIDEC	-1.41	22.49	0.49	0.01	3.12e-06	0.000314
MFSD2A	-1.41	15.6	0.49	0.01	9.53e-05	0.00312
SIGLEC12	1.4	43.73	0.49	0.01	1.48e-10	1.47e-07
KCNB1	-1.39	20.43	0.48	0.01	8.57e-06	0.000633
PLPP2	1.38	14.92	0.48	0.01	0.000134	0.00388
MBL1P	-1.37	33.04	0.47	0.01	2.02e-08	8.73e-06
CERS1	1.37	22.84	0.46	0.01	2.64e-06	0.000272
UGT3A1	-1.36	9.85	0.46	0.01	0.00185	0.0204
ANXA10	-1.36	23.06	0.46	0.01	2.36e-06	0.000253
TTTY15	1.35	16.22	0.46	0.01	6.97e-05	0.00262
C3P1	-1.34	16.19	0.45	0.01	7.07e-05	0.00266
SLC7A10	1.34	16.83	0.45	0.01	5.12e-05	0.00217
LOC391322	-1.33	35.89	0.44	0.01	5.35e-09	3e-06
TMEM163	-1.33	19.54	0.44	0.01	1.33e-05	0.000859
INS-IGF2	-1.33	8.69	0.44	0.01	0.00342	0.0299
B4GALNT2	1.33	11.89	0.44	0.01	0.000636	0.0103
NAT2	-1.32	14.63	0.44	0.01	0.000155	0.00429
GREM2	-1.32	10.94	0.43	0.01	0.00104	0.0143
PAPPA2	-1.32	14.05	0.43	0.01	0.000209	0.00514
CNDP1	-1.32	10.32	0.43	0.01	0.00144	0.0175
AMN	-1.31	13.94	0.43	0.01	0.000222	0.00529
CIDEA	-1.3	22.43	0.42	0.01	3.21e-06	0.00032
SRD5A2	-1.3	16.99	0.42	0.01	4.74e-05	0.00206
GCK	-1.3	9.21	0.42	0.01	0.00259	0.0254
CYP17A1	-1.3	9.32	0.42	0.01	0.00245	0.0245
SP8	1.29	23.12	0.42	0.01	2.3e-06	0.00025
PCDHB11	-1.29	34.42	0.42	0.01	1.06e-08	5.01e-06
TTC36	-1.29	10.23	0.42	0.01	0.00151	0.0179
SEZ6	1.29	11.43	0.41	0.01	0.000808	0.0121
DDX11L2	-1.27	44.9	0.4	0.01	8.69e-11	9.62e-08
MFAP3L	-1.27	28.34	0.4	0.01	1.86e-07	4.58e-05
GPC3	1.27	14.26	0.4	0.01	0.000188	0.00484
ETNPPL	-1.27	15.14	0.4	0.01	0.00012	0.00363
LUM	-1.26	13.18	0.39	0.01	0.000327	0.00674
COL9A3	1.26	24.19	0.39	0.01	1.37e-06	0.000179
LHX3	-1.25	14.43	0.39	0.01	0.000172	0.00459
CCL3L1	1.24	39.96	0.38	0.01	8.21e-10	6.29e-07
UPK3A	1.24	8.16	0.38	0.01	0.00454	0.0356
BEND3P3	-1.24	38.39	0.38	0.01	1.68e-09	1.2e-06
ADH1B	-1.24	16.08	0.38	0.01	7.46e-05	0.00273
ISX	1.23	7.77	0.38	0.01	0.00562	0.041
ZIC1	-1.22	7.66	0.37	0.01	0.00594	0.0425
GNG4	1.21	8.23	0.37	0.01	0.00438	0.0349
IGF2BP1	1.21	7.42	0.36	0.01	0.00679	0.0463
RTL4	-1.2	13.4	0.36	0.01	0.000292	0.00633
TERT	1.2	11.65	0.36	0.01	0.000722	0.0113
CDCA7	1.2	20.24	0.36	0.01	9.41e-06	0.000677
LOC283856	-1.19	28.18	0.35	0.01	2.01e-07	4.71e-05
SAA1	-1.18	7.71	0.35	0.01	0.00581	0.0419
KCND3	-1.18	15.41	0.35	0.01	0.000105	0.00334
IL6	-1.18	30.86	0.35	0.01	5.63e-08	1.91e-05
CYP8B1	-1.18	8.37	0.35	0.01	0.00407	0.0335
PPM1K	-1.18	73.97	0.34	0.01	3.02e-16	1e-12
NLRP6	-1.17	18.97	0.34	0.01	1.76e-05	0.00107
GRM8	-1.17	16.49	0.34	0.01	6.09e-05	0.00237
MCTP2	-1.16	21.94	0.34	0.01	4.08e-06	0.000384
ZIC4	-1.16	9.7	0.34	0.01	0.002	0.0214
PADI1	-1.16	10.87	0.33	0.01	0.00108	0.0146
CBLN1	-1.16	20.69	0.33	0.01	7.55e-06	0.000586
CPED1	-1.16	30.42	0.33	0.01	6.93e-08	2.15e-05
FRMD3	-1.15	25.03	0.33	0.01	9.09e-07	0.000137
ACSM1	1.15	10.13	0.33	0.01	0.00159	0.0186
UGT1A3	-1.15	8.84	0.33	0.01	0.00317	0.0286
DRAIC	-1.14	13.45	0.32	0.01	0.000284	0.0062
PTPN20	1.14	15.84	0.32	0.01	8.45e-05	0.00291
LHX9	-1.14	14.29	0.32	0.01	0.000185	0.00481
ADAMTS15	-1.13	32.35	0.32	0.01	2.79e-08	1.13e-05
CCDC144A	-1.12	23.25	0.31	0.01	2.15e-06	0.000241
VSNL1	1.12	15.87	0.31	0.01	8.3e-05	0.00288
TRHDE	-1.12	9.82	0.31	0.01	0.00188	0.0206
SGCB	-1.11	52.02	0.31	0.01	3.62e-12	6.56e-09
MFAP5	-1.11	27.49	0.31	0.01	2.78e-07	5.68e-05
SPATC1L	1.11	28.03	0.31	0.01	2.15e-07	4.93e-05
PTCHD4	-1.1	16.8	0.3	0.01	5.21e-05	0.00218
GPD1	-1.1	21.49	0.3	0.01	5.08e-06	0.000445
C6	-1.1	18.38	0.3	0.01	2.36e-05	0.00127
UGT2B28	-1.09	17.36	0.3	0.01	3.93e-05	0.00182
GDF1	1.08	20.09	0.29	0.01	1.01e-05	0.000703
PCK1	-1.08	9.69	0.29	0.01	0.00201	0.0215
CTSV	1.08	12.25	0.29	0.01	0.000528	0.00911
IL1RL1	-1.08	21.86	0.29	0.01	4.24e-06	0.000394
DDI2	-1.07	19.41	0.29	0.01	1.42e-05	0.000901
ESR1	-1.07	16.68	0.28	0.01	5.53e-05	0.00227
GOLGA6B	-1.07	12.78	0.28	0.01	0.000402	0.00765
SLC39A4	1.07	15.35	0.28	0.01	0.000108	0.0034
DEFB132	-1.06	9.87	0.28	0.01	0.00182	0.0203
SLC4A4	-1.06	21.42	0.28	0.01	5.26e-06	0.000454
SULT1B1	-1.06	15.27	0.28	0.01	0.000113	0.00348
ANXA13	1.06	10.27	0.28	0.01	0.00148	0.0177
NLRP11	-1.06	12.79	0.28	0.01	0.000399	0.00762
F13B	-1.05	14.97	0.28	0.01	0.000131	0.00384
AHNAK2	-1.05	15.67	0.28	0.01	9.18e-05	0.00304
BCO2	-1.05	15.96	0.28	0.01	7.94e-05	0.0028
ASCL1	-1.05	8.4	0.27	0.01	0.00399	0.0331
CACNA1H	-1.05	12.43	0.27	0.01	0.000482	0.00864
TNNI3	1.04	16.36	0.27	0.01	6.51e-05	0.00249
GBA3	-1.04	9.79	0.27	0.01	0.0019	0.0208
GUSBP5	-1.04	30.4	0.27	0.01	7e-08	2.15e-05
PEG3	1.03	9.22	0.27	0.01	0.00258	0.0254
BCRP3	1.03	33.89	0.27	0.01	1.36e-08	6.28e-06
PNCK	1.03	7.71	0.26	0.01	0.00579	0.0419
TRIM50	1.03	7.49	0.26	0.01	0.00655	0.0452
ZDHHC8P1	1.03	16.89	0.26	0.01	4.97e-05	0.00213
PCDHGB2	-1.03	16.6	0.26	0.01	5.75e-05	0.00231
TPSAB1	-1.03	12.22	0.26	0.01	0.000536	0.0092
GSTM5	-1.03	17.16	0.26	0.01	4.34e-05	0.00192
ANKRD35	-1.03	11.22	0.26	0.01	0.0009	0.013
ASXL3	-1.02	14.77	0.26	0.01	0.000145	0.00408
GULP1	-1.02	11.51	0.26	0.01	0.000773	0.0117
EDIL3	-1.02	15.55	0.26	0.01	9.77e-05	0.00316
CYP2B6	-1.02	12.8	0.26	0.01	0.000397	0.0076
NBPF9	-1.02	24.87	0.26	0.01	9.8e-07	0.000145
PXDNL	-1.02	30.52	0.26	0.01	6.6e-08	2.14e-05
EFHD1	-1.02	24.74	0.26	0.01	1.05e-06	0.000151
BBOX1	-1.01	9.17	0.26	0.01	0.00264	0.0257
ZNF295-AS1	-1.01	22.89	0.26	0.01	2.57e-06	0.000268
NEURL3	1.01	17.77	0.26	0.01	3.21e-05	0.00158
TMSB4Y	1.01	9.6	0.25	0.01	0.00211	0.0221
AKAP2	-1.01	12.56	0.25	0.01	0.000449	0.0083
SLC15A1	1.01	10.85	0.25	0.01	0.00109	0.0147
WISP2	-1.01	12.13	0.25	0.01	0.000563	0.0095
HMGN5	-1.01	26.16	0.25	0.01	5.28e-07	8.91e-05
BEX1	1	7.33	0.25	0.01	0.00714	0.0478
SLC3A1	-1	8.28	0.25	0.01	0.00426	0.0344
PCDHB7	-1	30.22	0.25	0.01	7.6e-08	2.23e-05
PDE11A	-1	16.77	0.25	0.01	5.28e-05	0.0022
KIRREL1	-1	15.95	0.25	0.01	7.99e-05	0.00281
FZD9	1	13.06	0.25	0.01	0.000348	0.00698
TNNT1	1	9.95	0.25	0.01	0.00175	0.0198
