# Supplementary material for: Cytochrome P450-2D6: A novel biomarker in liver cancer health disparity
Source: PLoS One. 2021 Oct 1;16(10):e0257072. doi: 10.1371/journal.pone.0257072 (PMC8486079; doi:10.1371/journal.pone.0257072)
Supplement: S3 Table — SNPs identified in AS and CA liver cancer patients. (XLSX) [file pone.0257072.s003.xlsx]

## Sheet: SNP_result_ASvsCA_qv_py_sort_no
Gene_id	ave_log2aFC	logFC	SNP_id	Genomic_location	AS_alle_freq	CA_alle_freq	AA_alle_freq	TSS	qval
DPYSL4	0.389754	1.39	rs881347	10:134000130	0.9206	0.5149	0.2519	-274	1.24097e-44
DPYSL4	0.389754	1.39	rs11146233	10:134000962	0.9236	0.5149	0.2935	558	1.88982e-41
TNNI3	-0.390504	-3.37	rs11671293	19:55668805	0.4395	0.1909	0.7322	-295	7.86651e-23
TFF1	-0.142306	1.86	rs225345	21:43776274	0.63	0.8091	0.643	-10429	2.22205e-22
GSTM1	1.40502	1.52	rs11101986	1:110247240	0.6885	0.335	0.0182	16804	7.09501e-21
TNNI3	-0.390504	-3.37	rs10418024	19:55669778	0.2371	0.175	0.6225	678	1.61902e-19
DPYSL4	0.389754	1.39	rs10870269	10:133995310	0.9355	0.5229	0.3215	-5094	2.68746e-18
GTF2A1L	1.56505	1.4	rs72807948	2:48955370	0.4395	0.1799	0.0091	110433	4.21037e-18
GSTM1	1.40502	1.52	rs12137743	1:110253555	0.6885	0.337	0.0356	23119	5.19904e-17
CHODL	-0.575336	-1.21	rs434170	21:19319738	0.6448	0.3996	0.4909	46158	1.49268e-16
DPYSL4	0.389754	1.39	rs4242715	10:133986135	0.9593	0.6412	0.7027	-14269	2.27419e-16
GJB5	-0.27536	1	rs682362	1:35264062	0.4484	0.6471	0.8858	43414	1.44239e-15
FAM131C	-0.0300066	1.42	rs10803416	1:16392487	0.003	0.1918	0.4546	-7640	5.79805e-15
TFF1	-0.142306	1.86	rs178739	21:43777220	0.4643	0.8032	0.6195	-9483	1.30362e-14
KRT1	-1.59794	3.01	rs1994516	12:53058514	0.0298	0.3926	0.41	-15677	3.9831e-14
ACSM1	0.295672	-1.11	rs8044864	16:20746321	0.1528	0.5805	0.3116	36109	8.979e-14
CHODL	-0.575336	-1.21	rs2849908	21:19326334	0.6488	0.3857	0.5083	52754	1.43895e-13
DPYSL4	0.389754	1.39	rs869252	10:133969872	0.9792	0.7117	0.9092	-30532	4.35144e-13
TSPAN10	0.593827	-1.2	rs112417725	17:79578219	0.2252	0.7157	0.3578	-25978	1.67026e-12
GSTM1	1.40502	1.52	rs4970773	1:110255596	0.6875	0.2714	0.0121	25160	2.83466e-12
TSPAN10	0.593827	-1.2	rs58398000	17:79576923	0.2252	0.7157	0.357	-27274	3.94379e-12
GSTM1	1.40502	1.52	rs3754446	1:110253241	0.6885	0.337	0.0174	22805	5.06723e-12
DPYSL4	0.389754	1.39	rs1052556	10:134017388	0.372	0.1262	0.0756	16984	1.10008e-11
ADIPOQ	-1.27157	2.58	rs35469083	3:186574282	0.0238	0.0626	0.0045	13819	6.75917e-10
FAM131C	-0.0300066	1.42	rs12062567	1:16397970	0.002	0.0308	0.2837	-2157	8.49473e-10
DPYSL4	0.389754	1.39	rs871883	10:134013856	0.6845	0.4831	0.0492	13452	8.72664e-10
SLCO1A2	-1.41941	1.08	rs2199687	12:21431994	0.005	0.2475	0.3245	-140534	5.13319e-09
GYPE	-0.494281	1.11	rs74659282	4:144714034	0.0407	0.3419	0.0976	-112682	2.21587e-08
CHIT1	0.194169	2.48	rs2486950	1:203174670	0.5784	0.1859	0.0265	-68099	2.96673e-08
GSTM1	1.40502	1.52	rs574344	1:110213514	0.999	0.9016	0.8971	-16922	4.19101e-08
GJB5	-0.27536	1	rs705192	1:35265877	0.4831	0.6481	0.9856	45229	4.46065e-08
CHODL	-0.575336	-1.21	rs1352601	21:19165090	0.8085	0.6382	0.8843	-108490	6.51809e-08
GJB5	-0.27536	1	rs34910261	1:35302135	0.0208	0.2425	0.1997	81487	9.72889e-08
FAM182A	-1.13833	1.71	rs8115804	20:25438783	0.0069	0.3857	0.09	-596508	1.03171e-07
GYPE	-0.494281	1.11	rs56084830	4:144713096	0.2212	0.334	0.3177	-113620	1.23965e-07
CHODL	-0.575336	-1.21	rs2824498	21:19177629	0.8105	0.6392	0.8873	-95951	3.99448e-07
FAM182A	-1.13833	1.71	rs4815431	20:25532405	0.0228	0.5169	0.3139	-502886	4.20722e-07
GYPE	-0.494281	1.11	rs6831401	4:144722191	0.0417	0.34	0.1036	-104525	8.43108e-07
DPYSL4	0.389754	1.39	rs2637629	10:134016115	0.9583	0.6312	0.736	15711	1.43396e-06
ADIPOQ	-1.27157	2.58	rs17846866	3:186570746	0.0238	0.0696	0.0045	10283	2.9257e-06
PXDNL	-1.20299	1.04	rs202159208	8:52273175	0	0.0199	0.0008	-448830	4.26174e-06
FAM131C	-0.0300066	1.42	rs10157014	1:16389288	0.003	0.1968	0.2738	-10839	9.77195e-06
GSTM1	1.40502	1.52	rs1149178	1:110213000	0.6736	0.494	0.1097	-17436	1.04548e-05
ACSM1	0.295672	-1.11	rs2341643	16:20715222	0.1528	0.5875	0.2988	5010	1.85598e-05
GYPE	-0.494281	1.11	rs36139657	4:144723785	0.0417	0.34	0.1036	-102931	3.15826e-05
ACSM1	0.295672	-1.11	rs28469555	16:20706290	0.1528	0.5795	0.2988	-3922	3.76575e-05
FAM131C	-0.0300066	1.42	rs2863457	1:16388909	0.0188	0.2922	0.2693	-11218	3.77079e-05
GYPE	-0.494281	1.11	rs62337260	4:144713919	0.2232	0.3588	0.3313	-112797	6.13821e-05
ADH1B	-0.640662	1.03	rs1893882	4:100131922	0	0.173	0.0666	-110636	7.24742e-05
GSTM1	1.40502	1.52	rs3768490	1:110259016	0.6885	0.335	0.0666	28580	7.41393e-05
FAM182A	-1.13833	1.71	rs112847211	20:25828521	0.0139	0.1163	0.1566	-206770	7.61969e-05
GYPE	-0.494281	1.11	rs34836505	4:144736316	0.0417	0.34	0.0968	-90400	7.78574e-05
FAM131C	-0.0300066	1.42	rs74054910	1:16399119	0.002	0.0308	0.1566	-1008	9.96458e-05
SCN7A	-0.265743	1.04	rs115853846	2:167346780	0	0.0119	0	-3977	0.000109824
FAM182A	-1.13833	1.71	rs6107060	20:25592476	0.0218	0.4046	0.2073	-442815	0.000118846
CHODL	-0.575336	-1.21	rs116291789	21:19141445	0.003	0	0.0787	-132135	0.000119595
TNNI3	-0.390504	-3.37	rs11667847	19:55668819	0.2321	0.17	0.3525	-281	0.000129026
GYPE	-0.494281	1.11	rs35839125	4:144713504	0.2232	0.3479	0.3222	-113212	0.000167494
GYPE	-0.494281	1.11	rs35271123	4:144740782	0.0417	0.34	0.0968	-85934	0.000174968
CYP1A1	0.0939736	1.83	rs1078011	15:74734862	0.5734	0.1243	0.4871	-283089	0.000212463
TFF1	-0.142306	1.86	rs36034136	21:43803524	0	0.0378	0.1218	16821	0.00022219
SAA2	-0.296069	1.76	rs2896522	11:18284389	0.6935	0.8032	0.8888	14199	0.000232966
FAM131C	-0.0300066	1.42	rs9442234	1:16391056	0.0218	0.507	0.8442	-9071	0.000247084
TSPAN10	0.593827	-1.2	rs8075102	17:79558976	0.3075	0.8221	0.5144	-45221	0.000337774
ADH1B	-0.640662	1.03	rs7662955	4:100217128	0.1171	0.498	0.3797	-25430	0.000479408
GYPE	-0.494281	1.11	rs7656455	4:144738158	0.0417	0.34	0.0968	-88558	0.000694048
GSTM1	1.40502	1.52	rs929166	1:110255174	0.6865	0.2793	0.1225	24738	0.000865904
GSTM1	1.40502	1.52	rs3819350	1:110212293	0.6498	0.3489	0.1097	-18143	0.00115445
CYP1A1	0.0939736	1.83	rs12437519	15:74854450	0.5734	0.1511	0.587	-163501	0.00141391
TFF1	-0.142306	1.86	rs185989660	21:44243887	0	0.007	0.0053	457184	0.00142604
SAA2	-0.296069	1.76	rs79669707	11:18270325	0.0873	0.1213	0.0197	135	0.00155203
LAMP5	-0.640577	-1.26	rs4816145	20:9497388	0.131	0.1123	0.2988	2383	0.00210869
GSTM1	1.40502	1.52	rs11101991	1:110261567	0.6825	0.2992	0.0166	31131	0.0021178
CHIT1	0.194169	2.48	rs150192398	1:203186950	0.5704	0.1839	0.0242	-55819	0.00233022
SAA2	-0.296069	1.76	rs11024589	11:18278423	0.0476	0.1153	0.2284	8233	0.00237936
LAMP5	-0.640577	-1.26	rs2272949	20:9497183	0.126	0.1083	0.025	2178	0.00251962
GJB5	-0.27536	1	rs9426010	1:35243051	0.1339	0.2306	0.6036	22403	0.00260417
GYPE	-0.494281	1.11	rs35162238	4:144614671	0.0437	0.3469	0.2821	-212045	0.0026791
PXDNL	-1.20299	1.04	rs111269399	8:52595976	0.0079	0.0189	0.0038	-126029	0.00334959
GSTM1	1.40502	1.52	rs28461755	1:110254456	0.7371	0.4115	0.295	24020	0.00336131
GJB5	-0.27536	1	rs59714251	1:35242436	0.1458	0.1968	0.5802	21788	0.00347819
USP32P1	-1.55502	1.56	rs74453149	17:16674703	0	0.0447	0.0008	-15100	0.00374108
CYP1A1	0.0939736	1.83	rs351186	15:74596129	0.4544	0.3181	0.6346	-421822	0.00430207
IL6	-0.94002	1.72	rs72657357	7:21775063	0.0179	0.0239	0.1725	-991703	0.00473825
CYP1A1	0.0939736	1.83	rs11857558	15:74713300	0.5982	0.1511	0.6316	-304651	0.00486742
USP32P1	-1.55502	1.56	rs111313095	17:17632351	0	0.0427	0.0008	942548	0.00499902
FAM131C	-0.0300066	1.42	rs7537484	1:16400384	0.0754	0.3638	0.711	257	0.00515539
MARCO	-1.40452	1.38	rs35576734	2:119670815	0.002	0.0805	0.003	-28927	0.0053312
GYPE	-0.494281	1.11	rs2323419	4:144890341	0.0427	0.338	0.1346	63625	0.0057114
GJB5	-0.27536	1	rs1630310	1:35259237	0.4921	0.6541	0.9584	38589	0.00603162
GYPE	-0.494281	1.11	rs142043048	4:144737246	0.0466	0.341	0.1006	-89470	0.00609469
FAM131C	-0.0300066	1.42	rs61769892	1:16383348	0.0188	0.3151	0.2231	-16779	0.00706016
GYPE	-0.494281	1.11	rs182239847	4:144892144	0	0.0427	0.003	65428	0.00717173
LAMP5	-0.640577	-1.26	rs6056657	20:9488782	0.2302	0.1571	0.5348	-6223	0.00775803
USP32P1	-1.55502	1.56	rs12150263	17:17516023	0	0.1302	0.0038	826220	0.010469
GSTM1	1.40502	1.52	rs2781814	1:110196599	0.9722	0.835	0.823	-33837	0.0105509
CYP1A1	0.0939736	1.83	rs79452457	15:75030323	0.5099	0.0636	0.1475	12372	0.0113864
DPYSL4	0.389754	1.39	rs371014123	10:134000828	0.9256	0.7386	0.4879	424	0.0116756
GJB5	-0.27536	1	rs6425918	1:35298973	0.3512	0.6362	0.7027	78325	0.0118288
FAM131C	-0.0300066	1.42	rs7548209	1:16448622	0.1528	0.334	0.5121	48495	0.0120975
GYPE	-0.494281	1.11	rs35171582	4:144709389	0.0397	0.334	0.0295	-117327	0.0134159
GYPE	-0.494281	1.11	rs3901420	4:145013192	0.0337	0.3429	0.1354	186476	0.0143512
GJB5	-0.27536	1	rs4653072	1:35116619	0.0645	0.1889	0.1649	-104029	0.0146456
FAM182A	-1.13833	1.71	rs34257406	20:26295705	0.001	0.1282	0.0045	260414	0.0170706
FAM131C	-0.0300066	1.42	rs11590986	1:16393393	0.003	0.1918	0.4546	-6734	0.0170866
CYP1A1	0.0939736	1.83	rs4886415	15:74110567	0.7817	0.2346	0.3442	-907384	0.0172651
ESR1	-0.376394	1.01	rs73784903	6:152774497	0	0.001	0.2375	796671	0.0176195
TNNI3	-0.390504	-3.37	rs45557041	19:56347969	0.2192	0.1193	0.438	678869	0.0191786
MARCO	-1.40452	1.38	rs141399097	2:118704085	0	0.0119	0	-995657	0.0192314
SIRPB2	-0.464601	1.21	rs77892370	20:1891261	0	0.0557	0.0008	419028	0.0195043
GYPE	-0.494281	1.11	rs4835207	4:144516790	0.3929	0.5119	0.6558	-309926	0.0196401
KRT1	-1.59794	3.01	rs589619	12:53036090	0.6161	0.6352	0.5424	-38101	0.0208806
LAMP5	-0.640577	-1.26	rs6056644	20:9467164	0.1369	0.1153	0.1717	-27841	0.0219468
ADH1B	-0.640662	1.03	rs139975221	4:100657815	0	0.0169	0.0008	415257	0.0238649
ESR1	-0.376394	1.01	rs6905193	6:152492061	0.006	0.0527	0.1732	514235	0.0258675
LAMP5	-0.640577	-1.26	rs60662239	20:9488761	0.2302	0.1412	0.208	-6244	0.0265673
FAM131C	-0.0300066	1.42	rs77187010	1:15487115	0	0.0089	0	-913012	0.0276282
HBE1	-0.0359939	2.38	rs143233731	11:4494289	0	0.008	0.0015	-808892	0.0302237
GYPE	-0.494281	1.11	rs7697498	4:144738007	0.0417	0.34	0.0968	-88709	0.0302311
ADH1B	-0.640662	1.03	rs11939328	4:99703236	0.2262	0.3241	0.1838	-539322	0.0306573
PXDNL	-1.20299	1.04	rs10095972	8:52171852	0.125	0.2048	0.5749	-550153	0.0310247
CHODL	-0.575336	-1.21	rs12626756	21:19507775	0.2302	0.0656	0.1717	234195	0.0337086
HBD	-0.0263749	1.64	rs61885985	11:4693184	0.0268	0.0964	0.0038	-563416	0.035761
CYP1A1	0.0939736	1.83	rs117160809	15:75110426	0.0774	0.0219	0.0008	92475	0.036816
HBD	-0.0263749	1.64	rs4910825	11:5628157	0.251	0.2654	0.5484	371557	0.0377474
ADH1B	-0.640662	1.03	rs139362780	4:99766556	0	0.0169	0.0008	-476002	0.0384289
SCN7A	-0.265743	1.04	rs71426801	2:167010646	0.0159	0.1123	0.0242	-340111	0.0424247
ADIPOQ	-1.27157	2.58	rs62294419	3:186949175	0	0.0189	0.0023	388712	0.0425426
KRT1	-1.59794	3.01	rs3900589	12:52976042	0.0992	0.2505	0.1498	-98149	0.0447606
GSTM1	1.40502	1.52	rs1854962	1:110269286	0.6845	0.2535	0.0106	38850	0.0457686
SLITRK6	-1.79348	1.18	rs1387788	13:85856590	0.503	0.6551	0.236	-517033	0.0475462
FAM131C	-0.0300066	1.42	rs578144077	1:16400166	0	0.0089	0.1082	39	0.0495999
PXDNL	-1.20299	1.04	rs73681223	8:53102259	0	0.0239	0.149	380254	0.0498205
CHIT1	0.194169	2.48	rs2244783	1:203188093	0.5823	0.1869	0.1112	-54676	0.0522699
SAA2	-0.296069	1.76	rs7128060	11:18291528	0.2788	0.6402	0.6362	21338	0.0552823
TSPAN10	0.593827	-1.2	rs7503824	17:79583198	0.001	0.1252	0.0061	-20999	0.0580428
ACSM1	0.295672	-1.11	rs9930741	16:20695486	0.123	0.5785	0.0825	-14726	0.0649926
FAM131C	-0.0300066	1.42	rs59168412	1:16390319	0	0.0089	0.2292	-9808	0.0694269
GJB5	-0.27536	1	rs3543	1:35260929	0.4831	0.6491	0.9856	40281	0.069882
GJB5	-0.27536	1	rs2359644	1:35246653	0.3562	0.4503	0.3737	26005	0.0722561
ADH1B	-0.640662	1.03	rs17028896	4:100302206	0.0188	0.0845	0.0076	59648	0.0809366
TSPAN10	0.593827	-1.2	rs77740144	17:79608968	0.001	0.1769	0.0076	4771	0.088584
TSPAN10	0.593827	-1.2	rs9911460	17:79538841	0.0853	0.4652	0.2595	-65356	0.106997
GJB5	-0.27536	1	rs1764405	1:35246297	0.4921	0.667	0.9871	25649	0.114133
GSTM1	1.40502	1.52	rs28362581	1:110163879	0.3095	0.0785	0.3343	-66557	0.117921
GYPE	-0.494281	1.11	rs11722593	4:144864669	0.0417	0.34	0.0363	37953	0.118438
TSPAN10	0.593827	-1.2	rs36013981	17:79493307	0.005	0.4016	0.1475	-110890	0.154402
CYP1A1	0.0939736	1.83	rs2899826	15:74734500	0.4792	0.0885	0.3676	-283451	0.170118
LAMP5	-0.640577	-1.26	rs2232256	20:9495287	0.8353	0.7247	0.8669	282	0.170684
ACSM1	0.295672	-1.11	rs2285516	16:20931147	0.1508	0.5606	0.329	220935	0.177367
FAM131C	-0.0300066	1.42	rs202226162	1:16388852	0.0188	0.2773	0.3169	-11275	0.226212
FAM131C	-0.0300066	1.42	rs2902491	1:16388904	0.0188	0.2952	0.2716	-11223	0.238937
GJB5	-0.27536	1	rs1764390	1:35259961	0.4841	0.6481	0.8533	39313	0.275037
TNNI3	-0.390504	-3.37	rs10422172	19:55675476	0.4355	0.3082	0.8623	6376	0.288173
SLCO1A2	-1.41941	1.08	rs7958005	12:21477837	0	0.0656	0.0023	-94691	0.290326
ADIPOQ	-1.27157	2.58	rs139651695	3:186567305	0.0109	0.0666	0.0424	6842	0.303824
GSTM1	1.40502	1.52	rs655315	1:110215178	0.6746	0.492	0.1225	-15258	0.304572
SLITRK6	-1.79348	1.18	rs9547168	13:85912114	0.004	0.2445	0.118	-461509	0.308469
ACSM1	0.295672	-1.11	rs150436264	16:20853588	0	0.0557	0.0817	143376	0.319267
GSTM1	1.40502	1.52	rs78112401	1:110178180	0.1111	0.0427	0.0363	-52256	0.393922
SLITRK6	-1.79348	1.18	rs7329002	13:85905203	0.1706	0.2545	0.5121	-468420	0.39633
GSTM1	1.40502	1.52	rs1537235	1:110279027	0.7252	0.2962	0.062	48591	0.421817
TSPAN10	0.593827	-1.2	rs62080193	17:79622374	0.002	0.2674	0.0537	18177	0.449491
CHIT1	0.194169	2.48	rs2244385	1:203191262	0.5327	0.169	0.2186	-51507	0.506139
